# Supplementary material for: Ovule Gene Expression Analysis in Sexual and Aposporous Apomictic Hypericum perforatum L. (Hypericaceae) Accessions
Source: Front Plant Sci. 2019 May 24;10:654. doi: 10.3389/fpls.2019.00654 (PMC6543059; doi:10.3389/fpls.2019.00654)
Supplement: TABLE S1 — Origins of H. perforatum samples. For each plant accession, the description, the genealogy, the origin, the ploidy and the degree of apomixis is indicated. The RNA sample ID is reported only for plant accessions adopted for the RNAseq analysis. Apospory expressed as a percentage was determined by flow cytometric screening of 48 single seeds. For details on the origin and composition of experimental populations, please refer to Schallau et al. (2010). [file Table_1.xlsx]

## Sheet: Table S1
	Table S1. Origins of H. perforatum samples. For each plant accession, the description, the genealogy, the origin, the ploidy and the degree of apomixis is indicated. The RNAsample ID is reported only for plant accessions adopted for the RNAseq analysis. Apospory expressed as a percentage was determined by flow cytometric screening of 48 single seeds. For details on the origin and composition of e…
	Sample ID	Accession	Description	Genealogy	Origin	Ploidy	Apospory	Reproduction	RNAseq sample ID
	HPS9	H06-770 B12	Experimental population	4(F12 X No)1a/10/12	IPK-Gatersleben (D)	2n=4x	< 4%	sexual	BHS1
	HPS3	H06-770 B4	Experimental population	4(F12 X No)1a/10/4	IPK-Gatersleben (D)	2n=4x	< 4%	sexual	BHS1
	HPS2	H06-770 B37	Experimental population	4(F12 X No)1a/10/37	IPK-Gatersleben (D)	2n=4x	< 4%	sexual	BHS1
	HPS5	H06-770 B31	Experimental population	4(F12 X No)1a/10/31	IPK-Gatersleben (D)	2n=4x	< 4%	sexual	BHS2
	HPS4	H06-770 B48	Experimental population	4(F12 X No)1a/10/48	IPK-Gatersleben (D)	2n=4x	< 4%	sexual	BHS2
	HPS7	H06-770 B2	Experimental population	4(F12 X No)1a/10/2	IPK-Gatersleben (D)	2n=4x	< 4%	sexual	BHS2
	HPS1	H06-770 B3	Experimental population	4(F12 X No)1a/10/3	IPK-Gatersleben (D)	2n=4x	< 4%	sexual	BHS3
	HPS8	H06-770 B23	Experimental population	4(F12 X No)1a/10/23	IPK-Gatersleben (D)	2n=4x	< 4%	sexual	BHS3
	HPS6	H06-770 B34	Experimental population	4(F12 X No)1a/10/34	IPK-Gatersleben (D)	2n=4x	< 4%	sexual	BHS3
	HPA5	HP1/10	Wild population	n.a.	BL (I)	2n=4x	> 96%	obligate apomictic	BHA1
	HPA9	H06-55x14	Experimental population	4(F12 X No)1a/8/7	IPK-Gatersleben (D)	2n=4x	> 96%	obligate apomictic	BHA1
	HPA8	H06-55-3	Experimental population	4(F12 X No)1a/8/7	IPK-Gatersleben (D)	2n=4x	> 96%	obligate apomictic	BHA1
	HPA6	HP1/10	Wild population	n.a.	BL (I)	2n=4x	> 96%	obligate apomictic	BHA2
	HPA3	HP4/13	Wild population	n.a.	BL (I)	2n=4x	> 96%	obligate apomictic	BHA2
	HPA4	HP1/13	Wild population	n.a.	BL (I)	2n=4x	> 96%	obligate apomictic	BHA2
	HPA1	HP4/12 (7/7)	Wild population	n.a.	BL (I)	2n=4x	> 96%	obligate apomictic	BHA3
	HPA2	HP4/12 (2015-1)	Wild population	n.a.	BL (I)	2n=4x	> 96%	obligate apomictic	BHA3
	HPA7	H06-55	Experimental population	4(F12 X No)1a/8/7	IPK-Gatersleben (D)	2n=4x	> 96%	obligate apomictic	BHA3
	qPCRS1	770EU.1*	Experimental population	4(F12 × No)1a/10/1	IPK-Gatersleben(D)	2n = 4x	<4%	sexual	na
	qPCRS2	770EU.13*	Experimental population	4(F12 × No)1a/10/13	IPK-Gatersleben(D)	2n = 4x	<4%	sexual
	qPCRS3	770EU.18*	Experimental population	4(F12 × No)1a/10/18	IPK-Gatersleben(D)	2n = 4x	<4%	sexual
	qPCRS4	770EU.20*	Experimental population	4(F12 × No)1a/10/20	IPK-Gatersleben(D)	2n = 4x	<4%	sexual
	qPCRS5	770EU.35*	Experimental population	4(F12 × No)1a/10/35	IPK-Gatersleben(D)	2n = 4x	<4%	sexual
	qPCRA1	770EU.39*	Experimental population	4(F12 × No)1a/10/39	IPK-Gatersleben(D)	2n = 4x	>96%	obligate apomictic
	qPCRA2	55.7*	Experimental population	4(F12 × No)1a/8/7	IPK-Gatersleben(D)	2n = 4x	>96%	obligate apomictic
	qPCRA3	HP13.2013*	Wild population	n.a.	BL (I)	2n = 4x	>96%	obligate apomictic
	qPCRA4	Hp1.10.2013*	Wild population	n.a.	BL (I)	2n = 4x	>96%	obligate apomictic
	qPCRA5	Hp1.2013.4*	Wild population	n.a.	BL (I)	2n = 4x	>96%	obligate apomictic
	Damara	OBUPD-D1	Wild population	n.a.	Padova	2n=2x	< 4%	sexual	na

## Sheet: Table S2
	Table S2. Summary of mRNA-seq data. For each library, the total number of reads as well as the number of mapped and unmapped reads are reported
	Sample ID	# total reads	# mapped reads (%)	# unmapped reads (%)
	BHS1	170,994,956	94,225,611 (55.1)	76,769,345 (44.9)
	BHS2	181,126,584	92,173,873 (50.9)	88,952,711 (49.1)
	BHS3	185,695,526	82,887,943 (44.6)	102,807,583 (55.4)
	BHA1	178,557,816	88,797,346 (49.7)	89,760,470 (50.3)
	BHA2	195,231,644	95,766,255 (49.0)	99,465,389 (50.9)
	BHA3	154,627,724	77,000,040 (49.8)	77,627,684 (50.2)
	Mean	177705708	88475178 (49,8)	89230530 (50,2)

## Sheet: Table S3
	Table S3. Transcripts displaying differential expression in H. perforatum ovules (Bonferroni p-value correction). For each locus ID, transcript variants displaying no significant expression differences between sexual and aposporous samples are also reported. For each transcript, the locus ID in our reference genome, the alignment start/end and the number of allele variants are also reported. repB…
	GE pattern	Feature ID	Locus ID (damara)	alignment start	alignment end	allele variants	Arabidopsis locus	Primary gene name	Description	repDB18	Gorep	epigenetic mod	Bonferroni p-value correction	FDR p-value correction	sexual - Means	aposporous - Means
	UP	Locus_2_Transcript_485590_835163_Confidence_0.000_Length_2050	10	5922	7971	1	AT4G29090	na	Ribonuclease H-like superfamily protein				3.9E-02	9.8E-05	113.33	783.67
	UP	Locus_2_Transcript_671860_835163_Confidence_0.000_Length_1066	17	23122	23987	4	AT3G18860	na	transducin family protein / WD-40 repeat family protein				5.4E-08	5.0E-10	0.00	154.00
	Nodiff	Locus_2_Transcript_671893_835163_Confidence_0.000_Length_1117	17	23767	25194	4	AT3G18860	na	transducin family protein / WD-40 repeat family protein				1.0E+00	9.6E-01	11.33	5.67
	Nodiff	Locus_2_Transcript_371339_835163_Confidence_0.000_Length_613	17	23862	25194	4	AT3G18860	na	transducin family protein / WD-40 repeat family protein				1.0E+00	1.0E+00	4.67	4.00
	Nodiff	Locus_2_Transcript_671897_835163_Confidence_0.000_Length_917	17	23767	25194	4	AT3G18860	na	transducin family protein / WD-40 repeat family protein				1.0E+00	1.0E+00	73.67	72.33
	UP	Locus_17415_Transcript_10_13_Confidence_0.444_Length_683	25	12207	21004	1	AT5G01890	PXC2	PXY/TDR-correlated 2				1.2E-20	5.3E-22	4.00	1293.00
	UP	Locus_77404_Transcript_1_1_Confidence_0.889_Length_251	19282	177	427	1	na	na					5.4E-05	2.9E-07	1.00	407.33
	UP	Locus_2_Transcript_619354_835163_Confidence_0.000_Length_1002	28775	589	1823	1	AT4G23160	CRK8	cysteine-rich RLK (RECEPTOR-like protein kinase) 8				2.3E-03	8.0E-06	1.33	115.33
	UP	Locus_2_Transcript_129565_835163_Confidence_0.000_Length_409	30768	1971	2487	1	na	na					7.4E-14	1.6E-15	1.33	700.00
	UP	Locus_2_Transcript_785368_835163_Confidence_0.000_Length_314	33251	1895	2205	2	AT5G16760	AtITPK1	Arabidopsis thaliana inositol (1,3,4) P3 5/6-kinase 1				8.9E-04	3.5E-06	0.00	65.00
	Nodiff	Locus_2_Transcript_785378_835163_Confidence_0.000_Length_1161	33251	1607	2579	2	AT5G16760	AtITPK1	Arabidopsis thaliana inositol (1,3,4) P3 5/6-kinase 1				1.0E+00	7.9E-01	2252.00	1327.33
	UP	Locus_2_Transcript_551489_835163_Confidence_0.000_Length_595	33479	3861	4220	1	AT2G01050	na	zinc ion binding / nucleic acid binding protein				3.5E-06	2.4E-08	0.67	145.00
	UP	Locus_2_Transcript_551495_835163_Confidence_0.000_Length_595	33479	3861	4220	1	AT2G01050	na	zinc ion binding / nucleic acid binding protein				1.3E-03	4.8E-06	0.33	78.33
	down	Locus_25343_Transcript_13_27_Confidence_0.213_Length_424	33765	1556	1614	2	AT4G10320	na	tRNA synthetase class I (I, L, M and V) family protein				4.0E-05	2.2E-07	94.33	0.00
	Nodiff	Locus_2_Transcript_725238_835163_Confidence_0.000_Length_558	33765	1774	2323	2	AT4G10320	na	tRNA synthetase class I (I, L, M and V) family protein				1.0E+00	1.0E+00	4.33	3.67
	UP	Locus_2_Transcript_154792_835163_Confidence_0.000_Length_985	33899	1831	2418	2	AT5G10480	PAS2	PASTICCINO 2				2.2E-05	1.3E-07	56.33	868.33
	Nodiff	Locus_2_Transcript_154794_835163_Confidence_0.000_Length_888	33899	1755	2418	2	AT5G10480	PAS2	PASTICCINO 2				1.0E+00	1.0E+00	2003.67	1930.33
	UP	Locus_2_Transcript_701612_835163_Confidence_0.000_Length_728	34910	779	1336	1	AT5G19270	na	reverse transcriptase-like protein				3.1E-17	9.4E-19	1.00	664.00
	UP	Locus_7683_Transcript_7_8_Confidence_0.217_Length_455	35054	4861	5154	1	na	na					6.8E-12	1.2E-13	0.00	413.67
	down	Locus_2_Transcript_399665_835163_Confidence_0.000_Length_1421	35989	1840	2292	1	AT5G42905	na	Polynucleotidyl transferase, ribonuclease H-like superfamily protein				1.7E-03	6.2E-06	168.33	2.33
	UP	Locus_2_Transcript_495047_835163_Confidence_0.000_Length_846	36111	3270	3763	3	na	na					3.2E-06	2.3E-08	8.00	532.33
	Nodiff	Locus_2_Transcript_669691_835163_Confidence_0.000_Length_810	36111	3596	3763	3	na	na					1.0E+00	2.2E-01	16.00	0.00
	Nodiff	Locus_82478_Transcript_1_2_Confidence_0.984_Length_669	36111	3493	4162	3	na	na					1.0E+00	2.7E-01	22.33	101.00
	UP	Locus_2_Transcript_388571_835163_Confidence_0.000_Length_851	36306	1	784	3	AT3G17152	na	Plant invertase/pectin methylesterase inhibitor superfamily protein				3.2E-11	5.0E-13	0.00	497.33
	Nodiff	Locus_2_Transcript_388582_835163_Confidence_0.000_Length_758	36306	1	691	3	AT3G17152	na	Plant invertase/pectin methylesterase inhibitor superfamily protein				1.0E+00	9.6E-01	0.33	2.67
	Nodiff	Locus_2_Transcript_388565_835163_Confidence_0.000_Length_767	36306	1	577	3	AT3G17152	na	Plant invertase/pectin methylesterase inhibitor superfamily protein				1.0E+00	9.6E-01	0.00	1.00
	down	Locus_2_Transcript_385839_835163_Confidence_0.000_Length_2053	36924	1347	1769	1	AT4G19500	na	nucleoside-triphosphatase/transmembrane receptor/nucleotide binding/ATP binding protein				5.6E-21	2.9E-22	2300.67	8.00
	down	Locus_2_Transcript_576733_835163_Confidence_0.000_Length_1602	37039	721	1053	2	AT5G65005	na	Polynucleotidyl transferase, ribonuclease H-like superfamily protein				5.0E-07	3.9E-09	248.00	1.67
	Nodiff	Locus_2_Transcript_132385_835163_Confidence_0.000_Length_706	37039	837	1541	2	AT4G29090	na	Polynucleotidyl transferase, ribonuclease H-like superfamily protein				1.0E+00	9.6E-01	5.67	1.33
	down	Locus_83696_Transcript_1_2_Confidence_0.833_Length_918	37163	3647	4328	1	na	na					1.8E-05	1.0E-07	128.00	0.00
	UP	Locus_2_Transcript_511746_835163_Confidence_0.000_Length_412	37371	357	747	2	na	na					1.1E-02	3.1E-05	22.67	495.00
	Nodiff	Locus_111365_Transcript_1_1_Confidence_1.000_Length_447	37371	676	1214	2	na	na					1.0E+00	1.0E+00	22.67	20.67
	UP	Locus_2_Transcript_225725_835163_Confidence_0.000_Length_872	37618	774	1624	1	na	na					7.1E-04	2.8E-06	45.33	642.00
	UP	Locus_2_Transcript_591208_835163_Confidence_0.000_Length_1515	37691	868	2382	3	AT4G02960	atRE2					8.2E-05	4.2E-07	0.67	126.33
	SEXdown	Locus_2_Transcript_388652_835163_Confidence_0.000_Length_1396	37691	2733	4281	3	AT4G02960	atRE2					5.8E-02	1.4E-04	76.33	0.00
	Nodiff	Locus_2_Transcript_591203_835163_Confidence_0.000_Length_1269	37691	49	1027	3	AT4G02960	atRE2					1.0E+00	2.0E-01	39.67	3.67
	UP	Locus_2_Transcript_55638_835163_Confidence_0.000_Length_577	37949	465	711	1	AT1G28220	ATPUP3	purine permease 3				5.4E-20	2.2E-21	0.33	963.67
	UP	Locus_2_Transcript_164426_835163_Confidence_0.000_Length_493	37983	9707	10140	2	na	na					3.0E-14	7.4E-16	0.00	354.33
	Nodiff	Locus_2_Transcript_164427_835163_Confidence_0.000_Length_470	37983	9848	10140	2	na	na					1.0E+00	9.6E-01	0.00	1.33
	down	Locus_2_Transcript_214774_835163_Confidence_0.000_Length_489	39239	13951	14346	2	AT3G42170	DAYSLEEPER	DAYSLEEPER				2.6E-02	6.9E-05	75.00	0.67
	Nodiff	Locus_2_Transcript_214773_835163_Confidence_0.000_Length_1005	39239	14122	15138	2	AT3G42170	DAYSLEEPER	DAYSLEEPER				1.0E+00	1.3E-01	28.33	1.33
	UP	Locus_2_Transcript_66784_835163_Confidence_0.000_Length_677	40182	3623	4301	2	na	na					1.9E-18	6.4E-20	18.33	3058.67
	Nodiff	Locus_2_Transcript_66821_835163_Confidence_0.000_Length_481	40182	3646	4035	2	na	na					1.0E+00	9.6E-01	24.33	42.00
	down	Locus_2_Transcript_669700_835163_Confidence_0.000_Length_974	40182	3916	4241	1	na	na					4.4E-07	3.6E-09	460.67	9.67
	UP	Locus_2_Transcript_746339_835163_Confidence_0.000_Length_801	40182	3636	4027	1	na	na					1.3E-16	3.6E-18	0.33	751.67
	UP	Locus_2_Transcript_626382_835163_Confidence_0.000_Length_798	40814	12690	13487	1	na	na					4.8E-07	3.8E-09	9.33	622.67
	UP	Locus_2_Transcript_355739_835163_Confidence_0.000_Length_1821	40925	2245	3980	2	AT3G14460	na	LRR and NB-ARC domains-containing disease resistance protein				8.8E-08	8.0E-10	0.00	138.00
	Nodiff	Locus_2_Transcript_355738_835163_Confidence_0.000_Length_735	40925	3265	3980	2	AT3G14460	na	LRR and NB-ARC domains-containing disease resistance protein				1.0E+00	1.0E+00	1.00	2.00
	UP	Locus_4202_Transcript_13_15_Confidence_0.316_Length_1569	40925	2594	3711	1	AT3G14470	na	NB-ARC domain-containing disease resistance protein				1.5E-20	6.2E-22	0.00	512.33
	down	Locus_4593_Transcript_27_132_Confidence_0.009_Length_933	40946	11498	12431	1	AT5G42930	na	alpha/beta-Hydrolases superfamily protein				3.7E-02	9.3E-05	111.67	2.00
	UP	Locus_2_Transcript_521796_835163_Confidence_0.000_Length_568	40965	4174	4626	3	AT3G17450	na	hAT dimerization domain-containing protein				1.3E-02	3.8E-05	0.00	403.00
	Nodiff	Locus_2_Transcript_521802_835163_Confidence_0.000_Length_405	40965	1478	4218	3	AT3G17450	na	hAT dimerization domain-containing protein				1.0E+00	9.6E-01	0.00	1.33
	Nodiff	Locus_2_Transcript_521788_835163_Confidence_0.000_Length_310	40965	4353	4562	3	AT3G17450	na	hAT dimerization domain-containing protein				1.0E+00	1.0E+00	0.00	0.00
	down	Locus_2_Transcript_752712_835163_Confidence_0.000_Length_1123	40976	1278	2338	1	ATMG00810	ORF240B					1.0E-06	7.7E-09	173.00	0.00
	UP	Locus_2_Transcript_6088_835163_Confidence_0.000_Length_817	43172	4405	4772	1	AT1G78955	CAMS1	camelliol C synthase 1				3.1E-06	2.2E-08	0.00	175.67
	down	Locus_39342_Transcript_8_16_Confidence_0.293_Length_1150	43222	2608	4451	1	AT3G58610	na	ketol-acid reductoisomerase				1.1E-04	5.4E-07	1299.00	90.00
	UP	Locus_2_Transcript_659123_835163_Confidence_0.000_Length_1070	43270	8778	9038	3	AT3G43920	ATDCL3					3.7E-14	9.1E-16	1.67	529.33
	Nodiff	Locus_2_Transcript_659124_835163_Confidence_0.000_Length_667	43270	8778	9038	3	AT3G43920	ATDCL3					1.0E+00	7.7E-01	2.67	13.67
	Nodiff	Locus_92385_Transcript_1_2_Confidence_0.800_Length_347	43270	8823	9001	3	AT3G43920	ATDCL3					1.0E+00	9.6E-01	8.00	3.33
	UP	Locus_2_Transcript_336145_835163_Confidence_0.000_Length_1456	43586	205	1660	1	AT4G29090	na	Ribonuclease H-like superfamily protein				9.6E-16	2.6E-17	3.33	645.00
	UP	Locus_2_Transcript_605712_835163_Confidence_0.000_Length_1210	44040	636	1262	1	AT3G45070	AtSULT202B1					2.1E-05	1.3E-07	0.33	122.00
	UP	Locus_951_Transcript_14_15_Confidence_0.136_Length_639	44984	18953	19273	1	AT4G23340	na	2-oxoglutarate (2OG) and Fe(II)-dependent oxygenase superfamily protein				1.9E-02	5.1E-05	0.00	59.00
	UP	Locus_2_Transcript_662143_835163_Confidence_0.000_Length_892	45214	616	991	1	AT3G47120	GDS1	GDS1is a member of the C3H-type zinc finger family of proteins. Mutants display growth defects due to reduced cell number and size.				1.1E-08	1.1E-10	0.67	217.00
	UP	Locus_2_Transcript_795378_835163_Confidence_0.000_Length_1341	45257	1902	2852	1	AT1G64260	na	MuDR family transposase				1.2E-02	3.4E-05	1.33	102.67
	down	Locus_2_Transcript_825085_835163_Confidence_0.000_Length_571	45593	5142	5714	1	na	na					3.2E-02	8.1E-05	116.33	1.00
	UP	Locus_2_Transcript_834502_835163_Confidence_0.000_Length_519	45639	3817	4362	1	AT1G54710	ATATG18H	homolog of yeast autophagy 18 (ATG18) H				1.2E-04	5.8E-07	2.67	161.67
	UP	Locus_69882_Transcript_24_26_Confidence_0.493_Length_706	46948	571	704	1	AT2G14580	ATPRB1	basic pathogenesis-related protein 1				9.7E-07	7.3E-09	5.00	1784.33
	UP	Locus_2_Transcript_144301_835163_Confidence_0.000_Length_1622	47957	24694	26144	4	AT4G27220	na	NB-ARC domain-containing disease resistance protein				6.0E-12	1.1E-13	0.67	344.00
	Nodiff	Locus_2_Transcript_144291_835163_Confidence_0.000_Length_1473	47957	23858	25369	4	AT4G27220	na	NB-ARC domain-containing disease resistance protein				1.0E+00	8.4E-01	242.00	74.00
	Nodiff	Locus_2_Transcript_144294_835163_Confidence_0.000_Length_1075	47957	25346	26378	4	AT4G27220	na	NB-ARC domain-containing disease resistance protein				1.0E+00	8.9E-01	17.67	4.67
	Nodiff	Locus_2_Transcript_144307_835163_Confidence_0.000_Length_1013	47957	25630	42465	4	AT4G27220	na	NB-ARC domain-containing disease resistance protein				1.0E+00	1.0E+00	0.00	0.00
	UP	Locus_2_Transcript_207367_835163_Confidence_0.000_Length_1647	48115	20154	21445	1	AT5G42905	na	Polynucleotidyl transferase, ribonuclease H-like superfamily protein				1.4E-06	1.0E-08	1.33	159.33
	UP	Locus_2_Transcript_342831_835163_Confidence_0.000_Length_508	48330	153	654	1	na	na					1.8E-03	6.5E-06	266.00	3041.33
	UP	Locus_2_Transcript_32601_835163_Confidence_0.000_Length_889	49010	28135	34060	1	AT3G15000	MORF8	multiple organellar RNA editing factor 8				6.0E-06	4.0E-08	2.67	204.00
	UP	Locus_2_Transcript_329123_835163_Confidence_0.000_Length_947	49010	7027	7468	1	AT3G02100	na	UDP-Glycosyltransferase superfamily protein				7.8E-04	3.1E-06	0.00	85.00
	UP	Locus_2_Transcript_516451_835163_Confidence_0.000_Length_652	49034	3835	4648	1	na	na					6.9E-06	4.6E-08	141.67	1548.67
	UP	Locus_2_Transcript_583214_835163_Confidence_0.000_Length_838	49434	1637	1891	1	AT1G23780	na	F-box family protein				2.5E-26	1.8E-27	0.67	993.67
	down	Locus_2_Transcript_787718_835163_Confidence_0.000_Length_860	49448	2674	3199	3	AT4G38050	na					9.1E-03	2.7E-05	289.33	17.67
	Nodiff	Locus_2_Transcript_787678_835163_Confidence_0.000_Length_621	49448	2674	3527	3	AT4G38050	na					1.0E+00	5.0E-02	29.00	1.00
	Nodiff	Locus_4812_Transcript_39_65_Confidence_0.042_Length_791	49448	1201	1637	3	AT4G38050	na					1.0E+00	9.6E-01	33.67	19.33
	UP	Locus_2_Transcript_39121_835163_Confidence_0.000_Length_1119	49626	275	444	1	na	na					6.8E-31	6.2E-32	0.00	1240.33
	UP	Locus_2_Transcript_225613_835163_Confidence_0.000_Length_875	50215	2405	3105	1	na	na					2.6E-11	4.1E-13	130.33	6632.33
	UP	Locus_1098_Transcript_27_102_Confidence_0.042_Length_474	50440	5637	6502	1	AT3G14250	na	RING/U-box superfamily protein				5.4E-04	2.2E-06	0.00	74.00
	UP	Locus_3924_Transcript_3_3_Confidence_0.000_Length_1141	51199	1123	2051	1	na	na					4.1E-02	1.0E-04	0.00	49.00
	UP	Locus_2_Transcript_152180_835163_Confidence_0.000_Length_1090	51200	706	1675	1	AT5G42905	na	Polynucleotidyl transferase, ribonuclease H-like superfamily protein				5.3E-04	2.2E-06	0.00	69.33
	UP	Locus_6134_Transcript_1_3_Confidence_0.667_Length_698	52560	12830	13921	1	na	na					2.1E-02	5.7E-05	19.67	303.00
	UP	Locus_2_Transcript_756452_835163_Confidence_0.000_Length_1483	52662	1840	3310	3	AT5G42905	na	Polynucleotidyl transferase, ribonuclease H-like superfamily protein				5.5E-08	5.0E-10	0.00	146.00
	Nodiff	Locus_1428_Transcript_4_5_Confidence_0.364_Length_1759	52662	1838	3596	3	AT5G42905	na	Polynucleotidyl transferase, ribonuclease H-like superfamily protein				1.0E+00	3.6E-01	2.33	29.33
	Nodiff	Locus_2_Transcript_756456_835163_Confidence_0.000_Length_572	52662	1840	2371	3	AT5G42905	na	Polynucleotidyl transferase, ribonuclease H-like superfamily protein				1.0E+00	1.0E+00	2.33	0.67
	UP	Locus_2_Transcript_265039_835163_Confidence_0.000_Length_1628	52832	15375	16697	1	AT1G10000	na	Ribonuclease H-like superfamily protein				1.1E-02	3.2E-05	2.33	151.33
	UP	Locus_1783_Transcript_39_60_Confidence_0.035_Length_1329	53505	1	757	1	AT3G26040	na	HXXXD-type acyl-transferase family protein				4.5E-07	3.6E-09	0.00	141.00
	UP	Locus_2_Transcript_495422_835163_Confidence_0.000_Length_2000	53616	392	2300	1	AT5G42905	na	Polynucleotidyl transferase, ribonuclease H-like superfamily protein				5.3E-46	2.7E-46	1.00	4505.33
	UP	Locus_14452_Transcript_14_16_Confidence_0.229_Length_1246	53684	520	2018	3	AT5G55690	AGL47	MADS-box transcription factor family protein				1.2E-11	2.0E-13	0.00	350.67
	Nodiff	Locus_14452_Transcript_12_16_Confidence_0.229_Length_407	53684	948	1354	3	AT5G55690	AGL47	MADS-box transcription factor family protein				1.0E+00	4.6E-01	0.00	9.33
	Nodiff	Locus_33938_Transcript_1_1_Confidence_0.000_Length_206	53684	182	385	3	AT5G55690	AGL47	MADS-box transcription factor family protein				1.0E+00	9.6E-01	0.33	2.67
	UP	Locus_2_Transcript_326077_835163_Confidence_0.000_Length_1064	53842	4829	5402	2	na	na					7.7E-06	5.1E-08	10.00	361.33
	Nodiff	Locus_2_Transcript_326027_835163_Confidence_0.000_Length_403	53842	4999	5404	2	na	na					1.0E+00	3.2E-01	3.33	25.00
	UP	Locus_2_Transcript_159502_835163_Confidence_0.000_Length_1436	54184	8373	9428	1	AT5G48050	na	Copia-like polyprotein/retrotransposon				1.7E-04	8.2E-07	0.00	76.67
	UP	Locus_2_Transcript_271078_835163_Confidence_0.000_Length_870	54220	10446	11342	1	na	na					7.2E-03	2.2E-05	0.00	74.67
	UP	Locus_2_Transcript_194469_835163_Confidence_0.000_Length_944	54439	9321	10264	1	AT1G68550	CRF10	cytokinin response factor 10				1.3E-02	3.7E-05	0.00	71.33
	UP	Locus_11719_Transcript_9_55_Confidence_0.045_Length_816	54536	4279	4931	4	AT1G67350	na	NADH-ubiquinone oxidoreductase				1.0E-18	3.6E-20	26.00	1147.33
	Nodiff	Locus_2_Transcript_637541_835163_Confidence_0.000_Length_447	54536	4274	4481	4	AT1G67350	na	NADH-ubiquinone oxidoreductase				1.0E+00	9.2E-01	9.00	25.67
	Nodiff	Locus_11719_Transcript_44_55_Confidence_0.029_Length_576	54536	4241	4778	4	AT1G67350	na	NADH-ubiquinone oxidoreductase				1.0E+00	9.9E-01	6150.00	4740.67
	Nodiff	Locus_6086_Transcript_1_2_Confidence_0.333_Length_353	54536	4313	4513	4	AT1G67350	na	NADH-ubiquinone oxidoreductase				1.0E+00	1.0E+00	1.67	2.33
	UP	Locus_2_Transcript_411009_835163_Confidence_0.000_Length_656	54538	12310	12339	1	na	na					2.3E-04	1.0E-06	0.00	103.33
	UP	Locus_47135_Transcript_14_29_Confidence_0.097_Length_333	54671	16	343	1	na	na					1.8E-04	8.5E-07	0.00	93.67
	down	Locus_61745_Transcript_7_9_Confidence_0.143_Length_557	54777	655	1641	1	AT2G01520	MLP328	MLP-like protein 328				1.4E-03	5.4E-06	131.67	0.67
	UP	Locus_2_Transcript_405120_835163_Confidence_0.000_Length_576	54789	8	248	3	AT4G00380	FDM2	factor of DNA methylation 2			RNA silencing	2.6E-04	1.2E-06	0.33	90.33
	Nodiff	Locus_2_Transcript_208885_835163_Confidence_0.000_Length_1519	54789	1066	2765	3	AT4G00380	FDM2	factor of DNA methylation 2			RNA silencing	1.0E+00	9.6E-01	328.33	237.00
	Nodiff	Locus_2_Transcript_405131_835163_Confidence_0.000_Length_615	54789	8	248	3	AT4G00380	FDM2	factor of DNA methylation 2			RNA silencing	1.0E+00	1.0E+00	730.33	669.67
	UP	Locus_2_Transcript_632964_835163_Confidence_0.000_Length_752	54830	1328	1717	1	na	na					7.3E-04	2.9E-06	2.00	191.33
	UP	Locus_2_Transcript_350488_835163_Confidence_0.000_Length_545	54860	29996	30315	1	na	na					6.5E-09	6.9E-11	0.00	164.67
	UP	Locus_922_Transcript_18_138_Confidence_0.176_Length_1657	54930	27884	29346	1	AT5G36930	na	Disease resistance protein (TIR-NBS-LRR class) family				2.7E-02	7.1E-05	0.33	503.00
	UP	Locus_2_Transcript_211312_835163_Confidence_0.000_Length_1137	55072	3699	4811	2	AT4G23160	CRK8	cysteine-rich RLK (RECEPTOR-like protein kinase) 8				3.2E-02	8.1E-05	1.00	70.33
	Nodiff	Locus_2_Transcript_211293_835163_Confidence_0.000_Length_512	55072	3955	4305	2	AT4G23160	CRK8	cysteine-rich RLK (RECEPTOR-like protein kinase) 8				1.0E+00	1.0E+00	2.00	2.67
	UP	Locus_2_Transcript_47696_835163_Confidence_0.000_Length_545	55130	24207	24739	1	AT1G74100	ATSOT16	SULFOTRANSFERASE 16				3.0E-08	2.8E-10	9.00	1859.33
	UP	Locus_2_Transcript_576517_835163_Confidence_0.000_Length_1313	55216	12608	13915	1	AT3G09510	na	Ribonuclease H-like superfamily protein				5.4E-21	2.9E-22	0.67	688.67
	UP	Locus_2_Transcript_576528_835163_Confidence_0.000_Length_893	55216	14175	15060	3	AT4G29090	na					1.2E-02	3.5E-05	1.00	84.00
	Nodiff	Locus_2_Transcript_406248_835163_Confidence_0.000_Length_1107	55216	13671	14761	3	AT4G29090	na					1.0E+00	3.9E-01	0.33	10.00
	Nodiff	Locus_2_Transcript_406249_835163_Confidence_0.000_Length_968	55216	13794	14761	3	AT4G29090	na					1.0E+00	9.6E-01	0.33	2.00
	UP	Locus_2_Transcript_587272_835163_Confidence_0.000_Length_1086	55238	53307	54194	1	AT2G05230	na	DNAJ heat shock N-terminal domain-containing protein				4.4E-05	2.4E-07	5.00	337.00
	UP	Locus_2_Transcript_751854_835163_Confidence_0.000_Length_907	55262	4636	5597	2	AT4G34135	UGT73B2	UDP-glucosyltransferase 73B2				3.6E-03	1.2E-05	0.33	106.67
	Nodiff	Locus_17388_Transcript_4_12_Confidence_0.348_Length_436	55262	4506	4939	2	AT4G34135	UGT73B2	UDP-glucosyltransferase 73B2				1.0E+00	9.3E-01	14.33	3.00
	UP	Locus_3768_Transcript_25_54_Confidence_0.017_Length_842	55283	3552	4267	1	AT5G42905	na	Polynucleotidyl transferase, ribonuclease H-like superfamily protein				1.0E-04	5.0E-07	0.00	90.67
	UP	Locus_2_Transcript_375181_835163_Confidence_0.000_Length_1309	55329	2242	3195	1	AT5G07610	na	F-box family protein				1.6E-04	7.6E-07	1.00	119.67
	UP	Locus_2104_Transcript_8_52_Confidence_0.128_Length_945	55379	2227	2876	1	AT1G09580	na	emp24/gp25L/p24 family/GOLD family protein				1.6E-04	7.5E-07	21.00	567.00
	UP	Locus_2_Transcript_307846_835163_Confidence_0.000_Length_1351	55589	55490	55642	1	AT1G18610	na	Galactose oxidase/kelch repeat superfamily protein				1.2E-02	3.3E-05	0.67	73.33
	UP	Locus_2_Transcript_118495_835163_Confidence_0.000_Length_1270	55936	8379	9563	2	na	na					1.3E-06	9.7E-09	38.33	868.33
	Nodiff	Locus_2_Transcript_503110_835163_Confidence_0.000_Length_440	55936	9079	9456	2	na	na					1.0E+00	6.9E-02	6.00	56.00
	UP	Locus_2_Transcript_599378_835163_Confidence_0.000_Length_1322	56313	12617	24166	1	AT5G53670	na	transmembrane protein				1.6E-02	4.4E-05	12.67	561.67
	UP	Locus_2_Transcript_55489_835163_Confidence_0.000_Length_703	56361	578	1186	1	AT5G05800	na	Myb/SANT-like DNA-binding domain protein				1.8E-08	1.8E-10	79.67	976.33
	down	Locus_39207_Transcript_2_3_Confidence_0.333_Length_1205	56408	2339	3544	1	AT5G42905	na	Polynucleotidyl transferase, ribonuclease H-like superfamily protein				8.3E-03	2.5E-05	64.67	0.00
	UP	Locus_2_Transcript_534248_835163_Confidence_0.000_Length_550	56483	9130	9663	1	AT5G42905	na	Polynucleotidyl transferase, ribonuclease H-like superfamily protein				1.1E-02	3.2E-05	0.00	51.67
	down	Locus_2_Transcript_79394_835163_Confidence_0.000_Length_1003	56759	1582	2082	1	AT2G05710	ACO3	aconitase 3				6.5E-05	3.4E-07	114.33	0.67
	UP	Locus_2_Transcript_464558_835163_Confidence_0.000_Length_894	56884	19136	23741	1	AT5G60440	AGL62	AGAMOUS-like 62	seed development and size regulation	endosperm		2.7E-04	1.2E-06	0.33	90.33
	UP	Locus_2_Transcript_482137_835163_Confidence_0.000_Length_697	56884	7673	7902	1	AT4G10250	ATHSP22.0					6.2E-10	7.6E-12	0.67	254.33
	UP	Locus_76652_Transcript_1_3_Confidence_0.364_Length_1007	56980	11767	12574	1	AT2G01050	na	zinc ion binding / nucleic acid binding protein				4.1E-03	1.3E-05	0.00	60.00
	down	Locus_2_Transcript_551775_835163_Confidence_0.000_Length_1178	56994	3180	4348	3	AT5G42905	na	Polynucleotidyl transferase, ribonuclease H-like superfamily protein				2.6E-10	3.5E-12	205.33	0.00
	Nodiff	Locus_2_Transcript_576300_835163_Confidence_0.000_Length_513	56994	4016	4528	3	AT5G42905	na	Polynucleotidyl transferase, ribonuclease H-like superfamily protein				1.0E+00	9.5E-01	4.67	0.00
	Nodiff	Locus_2_Transcript_475229_835163_Confidence_0.000_Length_532	56994	3187	3718	3	AT5G42905	na	Polynucleotidyl transferase, ribonuclease H-like superfamily protein				1.0E+00	1.0E+00	8.00	4.67
	UP	Locus_2_Transcript_388681_835163_Confidence_0.000_Length_702	57047	2257	2848	4	na	na					1.2E-05	7.5E-08	0.00	104.33
	APO	Locus_2_Transcript_765782_835163_Confidence_0.000_Length_507	57047	1574	2098	4	na	na					1.0E+00	5.6E-01	0.00	7.33
	Nodiff	Locus_2_Transcript_404503_835163_Confidence_0.000_Length_1118	57047	2257	2860	4	na	na					1.0E+00	9.6E-01	15.33	31.00
	Nodiff	Locus_69401_Transcript_2_2_Confidence_0.333_Length_336	57047	2633	2854	4	na	na					1.0E+00	9.6E-01	1.67	0.00
	down	Locus_2_Transcript_678162_835163_Confidence_0.000_Length_709	57201	77054	81329	1	na	na					6.6E-03	2.0E-05	60.67	0.00
	UP	Locus_2_Transcript_397607_835163_Confidence_0.000_Length_964	57374	40717	41430	1	AT1G10320	na	Zinc finger C-x8-C-x5-C-x3-H type family protein				3.6E-04	1.6E-06	10.00	307.67
	UP	Locus_144711_Transcript_1_1_Confidence_1.000_Length_347	57398	75848	76169	5	AT4G29040	RPT2a	regulatory particle AAA-ATPase 2b	gametophyte development	gamete		8.7E-23	5.4E-24	4.67	952.00
	Nodiff	Locus_2_Transcript_718590_835163_Confidence_0.000_Length_568	57398	74938	75443	5	AT4G29040	RPT2a	regulatory particle AAA-ATPase 2b	gametophyte development	gamete		1.0E+00	9.6E-01	1693.33	1805.00
	Nodiff	Locus_2_Transcript_390153_835163_Confidence_0.000_Length_400	57398	76133	76890	5	AT4G29040	RPT2a	regulatory particle AAA-ATPase 2b	gametophyte development	gamete		1.0E+00	9.7E-01	16.00	22.33
	Nodiff	Locus_2_Transcript_389932_835163_Confidence_0.000_Length_1145	57398	75288	76169	5	AT4G29040	RPT2a	regulatory particle AAA-ATPase 2b	gametophyte development	gamete		1.0E+00	1.0E+00	7758.00	6498.67
	Nodiff	Locus_2_Transcript_389916_835163_Confidence_0.000_Length_325	57398	75092	75489	5	AT4G29040	RPT2a	regulatory particle AAA-ATPase 2b	gametophyte development	gamete		1.0E+00	1.0E+00	1.00	1.33
	down	Locus_8634_Transcript_16_37_Confidence_0.198_Length_620	57458	22092	22710	2	AT4G05050	UBQ11	ubiquitin 11				2.8E-02	7.3E-05	5087.67	639.00
	Nodiff	Locus_163817_Transcript_1_1_Confidence_1.000_Length_301	57458	21970	22202	2	AT4G05050	UBQ11	ubiquitin 11				1.0E+00	1.0E+00	3.67	3.00
	UP	Locus_2_Transcript_603377_835163_Confidence_0.000_Length_1084	57474	21151	21762	1	na	na					6.2E-07	4.8E-09	2.00	536.33
	UP	Locus_117119_Transcript_1_1_Confidence_1.000_Length_382	57771	13811	13997	1	AT2G39980	na	HXXXD-type acyl-transferase family protein				9.5E-03	2.8E-05	0.67	80.67
	UP	Locus_48645_Transcript_1_1_Confidence_0.000_Length_258	57836	3816	4072	1	na	na					4.6E-04	1.9E-06	15.33	403.33
	UP	Locus_2_Transcript_390036_835163_Confidence_0.000_Length_926	57978	2684	3560	1	AT3G08600	na	transmembrane protein, putative (DUF1191)				1.6E-05	9.5E-08	0.00	119.67
	down	Locus_2_Transcript_243097_835163_Confidence_0.000_Length_1530	57984	34302	34859	1	na	na					3.0E-12	5.3E-14	747.67	0.67
	UP	Locus_8318_Transcript_2_7_Confidence_0.182_Length_1075	57997	3094	4245	3	AT3G06290	AtSAC3B					2.3E-04	1.1E-06	1.00	119.67
	Nodiff	Locus_3397_Transcript_53_86_Confidence_0.017_Length_938	57997	5335	7576	3	AT3G06290	AtSAC3B					1.0E+00	1.0E+00	8.00	3.33
	Nodiff	Locus_5432_Transcript_19_21_Confidence_0.118_Length_1661	57997	1052	2488	3	AT3G06290	AtSAC3B					1.0E+00	1.0E+00	121.33	111.33
	UP	Locus_2_Transcript_149475_835163_Confidence_0.000_Length_1250	58013	23349	24598	1	AT5G42905	na	Polynucleotidyl transferase, ribonuclease H-like superfamily protein				2.7E-04	1.2E-06	0.00	74.33
	UP	Locus_7251_Transcript_4_30_Confidence_0.061_Length_585	58013	17323	17470	1	na	na					6.7E-04	2.7E-06	0.00	67.33
	UP	Locus_623_Transcript_74_84_Confidence_0.134_Length_578	58062	28202	28702	2	AT1G08710	na	F-box family protein				5.9E-03	1.8E-05	3.67	189.00
	Nodiff	Locus_623_Transcript_4_84_Confidence_0.231_Length_930	58062	28259	30354	2	AT1G08710	na	F-box family protein				1.0E+00	8.1E-01	323.00	534.67
	UP	Locus_85314_Transcript_1_4_Confidence_0.414_Length_446	58062	28629	28702	1	AT1G08710	na	F-box family protein				5.8E-03	1.8E-05	0.00	63.00
	UP	Locus_134265_Transcript_1_1_Confidence_1.000_Length_474	58356	1975	2413	1	na	na					1.0E-13	2.2E-15	0.33	383.67
	UP	Locus_49913_Transcript_24_24_Confidence_0.471_Length_438	58356	1860	2284	1	na	na					4.9E-04	2.0E-06	0.00	74.33
	down	Locus_2_Transcript_452953_835163_Confidence_0.000_Length_588	58372	74341	74749	1	AT3G14460	na	LRR and NB-ARC domains-containing disease resistance protein				3.2E-05	1.8E-07	122.00	0.00
	UP	Locus_2_Transcript_628764_835163_Confidence_0.000_Length_1529	58395	22758	23671	1	AT2G04500	na	Cysteine/Histidine-rich C1 domain family protein				2.7E-08	2.6E-10	0.33	198.00
	UP	Locus_2_Transcript_288859_835163_Confidence_0.000_Length_683	58418	28356	28931	2	AT3G47910	na	Ubiquitin carboxyl-terminal hydrolase-related protein				1.1E-03	4.3E-06	2.33	137.00
	Nodiff	Locus_21837_Transcript_1_1_Confidence_0.000_Length_814	58418	27321	28132	2	AT3G47910	na	Ubiquitin carboxyl-terminal hydrolase-related protein				1.0E+00	9.6E-01	13.67	4.67
	down	Locus_2_Transcript_681212_835163_Confidence_0.000_Length_876	58602	3179	3991	2	AT5G57330	na	Galactose mutarotase-like superfamily protein				4.5E-05	2.4E-07	142.67	1.67
	Nodiff	Locus_2_Transcript_681244_835163_Confidence_0.000_Length_887	58602	3179	3991	2	AT5G57330	na	Galactose mutarotase-like superfamily protein				1.0E+00	1.1E-01	23.33	1.00
	UP	Locus_2_Transcript_814912_835163_Confidence_0.000_Length_1446	58679	1174	2216	5	na	na					3.1E-05	1.7E-07	0.00	102.33
	Nodiff	Locus_2_Transcript_545598_835163_Confidence_0.000_Length_734	58679	850	1583	5	na	na					1.0E+00	8.7E-01	0.33	5.67
	Nodiff	Locus_2_Transcript_545597_835163_Confidence_0.000_Length_737	58679	850	1583	5	na	na					1.0E+00	9.6E-01	4.67	0.67
	Nodiff	Locus_2_Transcript_545596_835163_Confidence_0.000_Length_686	58679	850	1530	5	na	na					1.0E+00	1.0E+00	0.33	1.00
	Nodiff	Locus_3449_Transcript_3_3_Confidence_0.000_Length_723	58679	1549	29541	5	na	na					1.0E+00	1.0E+00	0.00	0.00
	UP	Locus_3449_Transcript_2_3_Confidence_0.250_Length_1400	58679	1168	29541	1	na	na					9.8E-03	2.9E-05	0.00	68.00
	down	Locus_2_Transcript_470074_835163_Confidence_0.000_Length_1502	58698	16266	18083	1	AT5G13930	ATCHS					3.1E-04	1.3E-06	1167.00	141.67
	UP	Locus_2_Transcript_587620_835163_Confidence_0.000_Length_860	58727	2513	3179	1	AT5G14750	ATMYB66	myb domain protein 66		cell fate		3.9E-07	3.2E-09	1.00	197.00
	UP	Locus_2_Transcript_554271_835163_Confidence_0.000_Length_879	58774	11315	12187	2	AT5G49880	AtMAD1					1.1E-17	3.4E-19	0.33	1144.67
	Nodiff	Locus_2_Transcript_554270_835163_Confidence_0.000_Length_401	58774	11777	12084	2	AT5G49880	AtMAD1					1.0E+00	7.2E-01	6.67	0.33
	UP	Locus_2_Transcript_57498_835163_Confidence_0.000_Length_1587	58817	500	2297	1	AT3G13690	na	kinase with adenine nucleotide alpha hydrolases-like domain-containing protein				7.7E-06	5.1E-08	293.33	2121.00
	UP	Locus_10103_Transcript_2_10_Confidence_0.600_Length_1477	58916	1954	3369	1	ATMG00860	ORF158					1.5E-02	4.1E-05	0.00	50.33
	UP	Locus_2_Transcript_277504_835163_Confidence_0.000_Length_1222	58976	1964	2951	1	na	na					7.4E-13	1.4E-14	0.00	355.00
	down	Locus_2_Transcript_646213_835163_Confidence_0.000_Length_834	59113	14073	14597	2	AT1G80920	AtJ8					1.6E-07	1.4E-09	483.00	15.00
	Nodiff	Locus_54962_Transcript_3_3_Confidence_0.200_Length_501	59113	11424	14895	2	AT1G80920	AtJ8					1.0E+00	9.7E-01	3.67	1.00
	UP	Locus_15016_Transcript_4_10_Confidence_0.667_Length_1609	59115	19966	21838	1	AT3G09340	na	Transmembrane amino acid transporter family protein				2.1E-09	2.4E-11	11.67	1017.67
	UP	Locus_2_Transcript_266773_835163_Confidence_0.000_Length_1435	59230	32266	33006	4	AT2G01050	na	zinc ion binding / nucleic acid binding protein				1.3E-05	7.8E-08	0.00	91.00
	Nodiff	Locus_33418_Transcript_1_1_Confidence_0.000_Length_429	59230	32281	32508	4	AT2G01050	na	zinc ion binding / nucleic acid binding protein				1.0E+00	4.7E-01	9.67	0.00
	Nodiff	Locus_2_Transcript_645177_835163_Confidence_0.000_Length_794	59230	31790	32453	4	AT2G01050	na	zinc ion binding / nucleic acid binding protein				1.0E+00	6.5E-01	31.00	4.67
	Nodiff	Locus_2_Transcript_645182_835163_Confidence_0.000_Length_1163	59230	31590	32752	4	AT2G01050	na	zinc ion binding / nucleic acid binding protein				1.0E+00	9.4E-01	146.33	71.00
	UP	Locus_2_Transcript_109294_835163_Confidence_0.000_Length_1321	59245	23811	24778	1	AT5G41980	na	nuclease				8.0E-05	4.1E-07	8.33	288.00
	down	Locus_2_Transcript_187642_835163_Confidence_0.000_Length_1134	59274	25737	26273	1	na	na					6.0E-35	1.0E-35	1180.67	0.00
	UP	Locus_2_Transcript_89062_835163_Confidence_0.000_Length_1153	59308	14394	15213	2	AT4G26380	na	Cysteine/Histidine-rich C1 domain family protein				4.1E-03	1.3E-05	0.67	85.67
	Nodiff	Locus_2_Transcript_89065_835163_Confidence_0.000_Length_1143	59308	14173	15304	2	AT4G26380	na	Cysteine/Histidine-rich C1 domain family protein				1.0E+00	9.6E-01	58.67	35.33
	down	Locus_2_Transcript_219865_835163_Confidence_0.000_Length_824	59357	23731	24218	1	na	na					1.1E-04	5.2E-07	647.33	21.33
	UP	Locus_2_Transcript_211426_835163_Confidence_0.000_Length_846	59361	2213	3058	1	AT1G31870	na	pre-mRNA-splicing factor of RES complex protein				3.4E-10	4.4E-12	1.67	457.67
	UP	Locus_2_Transcript_365740_835163_Confidence_0.000_Length_444	59361	22181	22647	2	AT5G53530	VPS26A	vacuolar protein sorting 26A				2.4E-05	1.4E-07	70.67	737.00
	Nodiff	Locus_2_Transcript_699120_835163_Confidence_0.000_Length_1545	59361	22074	26871	2	AT5G53530	VPS26A	vacuolar protein sorting 26A				1.0E+00	9.5E-01	3811.33	2634.67
	down	Locus_2_Transcript_290995_835163_Confidence_0.000_Length_900	59409	15997	16969	3	na	na					5.3E-03	1.7E-05	250.00	6.67
	Nodiff	Locus_2_Transcript_290707_835163_Confidence_0.000_Length_1055	59409	15997	17124	3	na	na					1.0E+00	9.4E-01	965.33	1177.67
	Nodiff	Locus_2_Transcript_290992_835163_Confidence_0.000_Length_845	59409	16077	16325	3	na	na					1.0E+00	9.6E-01	8.00	2.33
	UP	Locus_2_Transcript_141294_835163_Confidence_0.000_Length_706	59426	53997	54524	2	AT5G66460	AtMAN7					1.5E-07	1.3E-09	9.00	313.00
	Nodiff	Locus_76764_Transcript_2_3_Confidence_0.889_Length_302	59426	54201	54501	2	AT5G66460	AtMAN7					1.0E+00	1.0E-01	9.33	85.33
	UP	Locus_2_Transcript_126874_835163_Confidence_0.000_Length_540	59513	21992	24391	2	AT3G22630	PBD1	20S proteasome beta subunit D1				6.5E-11	9.4E-13	3.00	454.33
	Nodiff	Locus_2_Transcript_126828_835163_Confidence_0.000_Length_409	59513	22002	24423	2	AT3G22630	PBD1	20S proteasome beta subunit D1				1.0E+00	9.8E-01	5245.00	5251.33
	UP	Locus_2_Transcript_149871_835163_Confidence_0.000_Length_1327	59541	56181	57508	3	AT4G19950	na	polyadenylate-binding protein 1-B-binding protein				2.3E-02	6.1E-05	307.00	1668.67
	Nodiff	Locus_2_Transcript_149850_835163_Confidence_0.000_Length_401	59541	57103	57508	3	AT4G19950	na	polyadenylate-binding protein 1-B-binding protein				1.0E+00	1.0E+00	2.67	2.00
	Nodiff	Locus_24314_Transcript_3_4_Confidence_0.200_Length_568	59541	57122	57204	3	AT4G19950	na	polyadenylate-binding protein 1-B-binding protein				1.0E+00	1.0E+00	4.00	2.00
	down	Locus_105213_Transcript_1_1_Confidence_1.000_Length_277	59559	22693	22886	2	AT5G23740	RPS11-BETA	ribosomal protein S11-beta				4.8E-03	1.5E-05	85.00	0.67
	Nodiff	Locus_2_Transcript_80728_835163_Confidence_0.000_Length_650	59559	21480	22382	2	AT5G23740	RPS11-BETA	ribosomal protein S11-beta				1.0E+00	9.9E-01	493.00	386.67
	UP	Locus_2_Transcript_529528_835163_Confidence_0.000_Length_953	59566	20836	21786	1	AT1G30240	na	proline-, glutamic acid/leucine-rich protein				1.6E-02	4.4E-05	37.00	482.67
	UP	Locus_4448_Transcript_14_62_Confidence_0.057_Length_1779	59566	33742	35628	2	AT5G42905	na	Polynucleotidyl transferase, ribonuclease H-like superfamily protein				3.7E-11	5.5E-13	0.67	300.67
	Nodiff	Locus_25775_Transcript_2_9_Confidence_0.353_Length_585	59566	35076	35592	2	AT5G42905	na	Polynucleotidyl transferase, ribonuclease H-like superfamily protein				1.0E+00	9.6E-01	2.33	0.67
	UP	Locus_2_Transcript_405756_835163_Confidence_0.000_Length_980	59595	1	643	1	AT2G24080	na	F-box protein (DUF295)				6.3E-11	9.3E-13	13.00	968.00
	UP	Locus_2_Transcript_369014_835163_Confidence_0.000_Length_1453	59709	428	3100	1	AT3G18600	na	P-loop containing nucleoside triphosphate hydrolases superfamily protein				1.8E-09	2.1E-11	0.00	322.67
	UP	Locus_2_Transcript_66738_835163_Confidence_0.000_Length_657	59736	19333	20020	4	AT5G63920	AtTOP3alpha					3.2E-07	2.7E-09	0.00	380.33
	UP	Locus_2_Transcript_66966_835163_Confidence_0.000_Length_638	59736	19734	20375	4	AT5G63920	AtTOP3alpha					1.0E+00	3.7E-03	55.67	364.67
	APOUP	Locus_2_Transcript_366179_835163_Confidence_0.000_Length_409	59736	19084	19502	4	AT5G63920	AtTOP3alpha					1.0E+00	8.5E-03	0.00	28.00
	Nodiff	Locus_2_Transcript_168843_835163_Confidence_0.000_Length_566	59736	19809	20375	4	AT5G63920	AtTOP3alpha					1.0E+00	1.1E-01	1653.00	4533.00
	UP	Locus_2_Transcript_523714_835163_Confidence_0.000_Length_1115	59794	20709	21919	2	AT3G42170	DAYSLEEPER	DAYSLEEPER				4.5E-02	1.1E-04	1.33	84.00
	Nodiff	Locus_2_Transcript_523683_835163_Confidence_0.000_Length_509	59794	21925	22432	2	AT3G42170	DAYSLEEPER	DAYSLEEPER				1.0E+00	1.0E+00	4.00	2.00
	UP	Locus_2_Transcript_802231_835163_Confidence_0.000_Length_1463	59868	15482	34820	1	na	na					1.6E-27	1.3E-28	1.00	3817.33
	UP	Locus_2_Transcript_291591_835163_Confidence_0.000_Length_672	59954	104414	117110	3	AT3G13080	ABCC3	ATP-binding cassette C3				3.6E-03	1.2E-05	1.00	106.00
	Nodiff	Locus_2_Transcript_291599_835163_Confidence_0.000_Length_1839	59954	117188	151832	3	AT3G13080	ABCC3	ATP-binding cassette C3				1.0E+00	8.2E-01	2471.67	3460.00
	Nodiff	Locus_2_Transcript_291584_835163_Confidence_0.000_Length_720	59954	104414	116779	3	AT3G13080	ABCC3	ATP-binding cassette C3				1.0E+00	9.4E-01	427.00	267.33
	UP	Locus_2_Transcript_340477_835163_Confidence_0.000_Length_859	59967	61449	61909	1	AT1G07360	MAC5A	MOS4-associated complex subunit 5A				4.9E-02	1.2E-04	89.00	687.00
	down	Locus_2_Transcript_122149_835163_Confidence_0.000_Length_1391	59988	29654	31037	4	AT5G65550	na	UDP-Glycosyltransferase superfamily protein				4.8E-03	1.5E-05	3990.33	487.00
	Nodiff	Locus_2_Transcript_799686_835163_Confidence_0.000_Length_908	59988	21647	30275	4	AT5G65550	na	UDP-Glycosyltransferase superfamily protein				1.0E+00	3.7E-02	895.00	241.00
	Nodiff	Locus_85697_Transcript_2_2_Confidence_0.945_Length_703	59988	30768	48868	4	AT5G65550	na	UDP-Glycosyltransferase superfamily protein				1.0E+00	4.4E-01	14.67	1.67
	Nodiff	Locus_2_Transcript_122101_835163_Confidence_0.000_Length_993	59988	29858	30768	4	AT5G65550	na	UDP-Glycosyltransferase superfamily protein				1.0E+00	9.6E-01	124.00	72.00
	down	Locus_2_Transcript_424267_835163_Confidence_0.000_Length_272	59993	5552	8981	1	AT5G08680	na	Encodes the mitochondrial ATP synthase beta-subunit. This subunit is encoded by a multigene family of three members (At5g08670, At5g08680, At5g08690) that shared 98% sequence identity at the amino acid level. The mRNA is cell-to-cell mobile.				9.1E-04	3.5E-06	123.67	1.33
	UP	Locus_2_Transcript_551577_835163_Confidence_0.000_Length_978	60003	138607	139150	1	na	na					4.6E-14	1.1E-15	0.00	307.67
	UP	Locus_2_Transcript_570793_835163_Confidence_0.000_Length_532	60065	2450	2788	2	AT1G02020	na	nitroreductase family protein				1.2E-07	1.1E-09	0.00	170.33
	Nodiff	Locus_1317_Transcript_10_75_Confidence_0.043_Length_1000	60065	1327	2121	2	AT1G02020	na	nitroreductase family protein				1.0E+00	1.0E+00	301.00	248.00
	UP	Locus_2_Transcript_433667_835163_Confidence_0.000_Length_1271	60145	1	1165	3	AT2G24560	na	GDSL-motif esterase/acyltransferase/lipase. Enzyme group with broad substrate specificity that may catalyze acyltransfer or hydrolase reactions with lipid and non-lipid substrates.				3.6E-02	9.1E-05	2.67	222.67
	Nodiff	Locus_2_Transcript_433643_835163_Confidence_0.000_Length_475	60145	796	1369	3	AT2G24560	na	GDSL-motif esterase/acyltransferase/lipase. Enzyme group with broad substrate specificity that may catalyze acyltransfer or hydrolase reactions with lipid and non-lipid substrates.				1.0E+00	1.0E+00	0.00	0.00
	Nodiff	Locus_2_Transcript_433673_835163_Confidence_0.000_Length_609	60145	103	1165	3	AT2G24560	na	GDSL-motif esterase/acyltransferase/lipase. Enzyme group with broad substrate specificity that may catalyze acyltransfer or hydrolase reactions with lipid and non-lipid substrates.				1.0E+00	1.0E+00	0.00	0.00
	UP	Locus_14600_Transcript_1_10_Confidence_0.400_Length_540	60146	46002	46943	1	na	na					2.7E-04	1.2E-06	3.67	421.33
	UP	Locus_2_Transcript_293605_835163_Confidence_0.000_Length_1914	60155	2891	4345	1	AT1G43760	na	DNAse I-like superfamily protein				5.0E-03	1.6E-05	0.33	69.00
	UP	Locus_4713_Transcript_4_10_Confidence_0.559_Length_748	60156	31948	32398	1	na	na					5.8E-06	3.9E-08	0.00	107.00
	UP	Locus_21238_Transcript_10_11_Confidence_0.269_Length_1072	60159	8850	9700	1	AT5G39785	na	hypothetical protein (DUF1666)				1.6E-02	4.5E-05	0.00	85.33
	UP	Locus_2_Transcript_244251_835163_Confidence_0.000_Length_628	60190	747	1085	2	AT3G46460	UBC13	ubiquitin-conjugating enzyme 13				2.7E-02	7.1E-05	2.67	127.67
	Nodiff	Locus_2_Transcript_244252_835163_Confidence_0.000_Length_897	60190	747	1321	2	AT3G46460	UBC13	ubiquitin-conjugating enzyme 13				1.0E+00	1.0E+00	986.00	862.33
	UP	Locus_2_Transcript_424642_835163_Confidence_0.000_Length_822	60190	68093	68879	3	AT3G46230	ATHSP17.4	ARABIDOPSIS THALIANA HEAT SHOCK PROTEIN 17.4				2.5E-03	8.6E-06	63.33	634.67
	Nodiff	Locus_2_Transcript_424474_835163_Confidence_0.000_Length_702	60190	68092	68797	3	AT3G46230	ATHSP17.4	ARABIDOPSIS THALIANA HEAT SHOCK PROTEIN 17.4				1.0E+00	9.6E-01	49.00	27.67
	Nodiff	Locus_2_Transcript_424614_835163_Confidence_0.000_Length_1063	60190	68174	68879	3	AT3G46230	ATHSP17.4	ARABIDOPSIS THALIANA HEAT SHOCK PROTEIN 17.4				1.0E+00	9.9E-01	554.67	425.33
	UP	Locus_7466_Transcript_27_27_Confidence_0.073_Length_863	60229	84429	85293	1	AT5G64920	CIP8	COP1-interacting protein 8				4.1E-02	1.0E-04	0.00	50.67
	UP	Locus_2_Transcript_806551_835163_Confidence_0.000_Length_538	60240	56749	57381	2	AT3G23510	na	Cyclopropane-fatty-acyl-phospholipid synthase				1.6E-02	4.4E-05	6.33	212.33
	Nodiff	Locus_2_Transcript_806569_835163_Confidence_0.000_Length_1853	60240	54561	57334	2	AT3G23510	na	Cyclopropane-fatty-acyl-phospholipid synthase				1.0E+00	9.4E-01	3833.00	2291.33
	UP	Locus_2_Transcript_817237_835163_Confidence_0.000_Length_740	60253	9092	9172	1	na	na					1.6E-31	1.8E-32	0.00	998.67
	UP	Locus_2_Transcript_623440_835163_Confidence_0.000_Length_1044	60255	11226	12191	6	AT3G53970	PTRE1	PTRE1 was identified as homologous to human PI31. It has a conserved proline-rich domain at the C-terminus and a highly conserved FP (Fbxo7/PI31) dimerization domain at the N-terminus as well as some novel, conserved domains found only in plants. It regulates auxin signaling possibly via its proteosome suppressing activity.				4.3E-04	1.8E-06	4.33	206.33
	Nodiff	Locus_2_Transcript_585513_835163_Confidence_0.000_Length_570	60255	15995	24440	6	AT3G53970	PTRE1	PTRE1 was identified as homologous to human PI31. It has a conserved proline-rich domain at the C-terminus and a highly conserved FP (Fbxo7/PI31) dimerization domain at the N-terminus as well as some novel, conserved domains found only in plants. It regulates auxin signaling possibly via its proteosome suppressing activity.				1.0E+00	4.1E-01	6.67	35.33
	Nodiff	Locus_15317_Transcript_2_3_Confidence_0.045_Length_616	60255	20843	21563	6	AT3G53970	PTRE1	PTRE1 was identified as homologous to human PI31. It has a conserved proline-rich domain at the C-terminus and a highly conserved FP (Fbxo7/PI31) dimerization domain at the N-terminus as well as some novel, conserved domains found only in plants. It regulates auxin signaling possibly via its proteosome suppressing activity.				1.0E+00	9.6E-01	2.67	6.00
	Nodiff	Locus_2_Transcript_585463_835163_Confidence_0.000_Length_1067	60255	23287	24437	6	AT3G53970	PTRE1	PTRE1 was identified as homologous to human PI31. It has a conserved proline-rich domain at the C-terminus and a highly conserved FP (Fbxo7/PI31) dimerization domain at the N-terminus as well as some novel, conserved domains found only in plants. It regulates auxin signaling possibly via its proteosome suppressing activity.				1.0E+00	9.7E-01	971.33	1077.00
	Nodiff	Locus_2_Transcript_585479_835163_Confidence_0.000_Length_372	60255	15518	24437	6	AT3G53970	PTRE1	PTRE1 was identified as homologous to human PI31. It has a conserved proline-rich domain at the C-terminus and a highly conserved FP (Fbxo7/PI31) dimerization domain at the N-terminus as well as some novel, conserved domains found only in plants. It regulates auxin signaling possibly via its proteosome suppressing activity.				1.0E+00	9.9E-01	1.00	2.00
	Nodiff	Locus_2_Transcript_623383_835163_Confidence_0.000_Length_725	60255	12556	12924	6	AT3G53970	PTRE1	PTRE1 was identified as homologous to human PI31. It has a conserved proline-rich domain at the C-terminus and a highly conserved FP (Fbxo7/PI31) dimerization domain at the N-terminus as well as some novel, conserved domains found only in plants. It regulates auxin signaling possibly via its proteosome suppressing activity.				1.0E+00	1.0E+00	29.00	23.33
	down	Locus_2_Transcript_292839_835163_Confidence_0.000_Length_1049	60257	64595	87331	1	AT4G23180	CRK10	cysteine-rich RLK (RECEPTOR-like protein kinase) 10				3.2E-03	1.1E-05	171.33	5.67
	down	Locus_2_Transcript_739650_835163_Confidence_0.000_Length_1372	60372	4128	5514	1	AT5G49690	na	UDP-Glycosyltransferase superfamily protein				4.2E-04	1.8E-06	261.00	5.67
	UP	Locus_2_Transcript_152152_835163_Confidence_0.000_Length_1176	60394	199911	201061	3	AT5G42905	na	Polynucleotidyl transferase, ribonuclease H-like superfamily protein				7.2E-04	2.9E-06	0.67	96.67
	APO	Locus_2_Transcript_152464_835163_Confidence_0.000_Length_1034	60394	200206	201235	3	AT5G42905	na	Polynucleotidyl transferase, ribonuclease H-like superfamily protein				1.0E+00	7.1E-02	0.00	19.33
	Nodiff	Locus_79254_Transcript_2_2_Confidence_0.333_Length_340	60394	200538	200874	3	AT5G42905	na	Polynucleotidyl transferase, ribonuclease H-like superfamily protein				1.0E+00	9.6E-01	0.00	3.00
	down	Locus_79840_Transcript_1_1_Confidence_0.000_Length_754	60416	5467	5962	1	AT5G42905	na	Polynucleotidyl transferase, ribonuclease H-like superfamily protein				4.9E-06	3.4E-08	137.00	0.33
	UP	Locus_2_Transcript_661872_835163_Confidence_0.000_Length_1327	60423	1202	1781	2	AT1G54730	na	Major facilitator superfamily protein				6.1E-04	2.5E-06	54.00	628.00
	Nodiff	Locus_2_Transcript_661756_835163_Confidence_0.000_Length_1000	60423	386	1449	2	AT1G54730	na	Major facilitator superfamily protein				1.0E+00	2.7E-01	3.33	47.33
	UP	Locus_2_Transcript_602461_835163_Confidence_0.000_Length_1501	60436	101658	102474	1	AT5G60980	NTF2	Nuclear transport factor 2 (NTF2) family protein with RNA binding (RRM-RBD-RNP motifs) domain-containing protein				9.5E-09	9.6E-11	36.67	904.33
	UP	Locus_2_Transcript_66840_835163_Confidence_0.000_Length_489	60441	53735	54060	1	na	na					1.6E-09	1.9E-11	0.00	246.67
	UP	Locus_2_Transcript_66850_835163_Confidence_0.000_Length_773	60441	53371	53928	1	na	na					6.5E-12	1.1E-13	5.00	1563.33
	UP	Locus_2_Transcript_66856_835163_Confidence_0.000_Length_659	60441	53735	54060	1	na	na					1.6E-02	4.3E-05	3.00	252.00
	UP	Locus_2_Transcript_66860_835163_Confidence_0.000_Length_720	60441	53292	53972	1	na	na					5.0E-05	2.7E-07	10.00	345.00
	down	Locus_2_Transcript_696545_835163_Confidence_0.000_Length_1818	60457	27892	30375	1	AT1G67370	ASY1	ASYNAPTIC 1	plant meiotic genes	meiotic		7.0E-09	7.3E-11	712.33	24.33
	down	Locus_4560_Transcript_73_77_Confidence_0.328_Length_1778	60457	9145	11558	1	AT5G06820	SRF2	STRUBBELIG-receptor family 2				9.1E-10	1.1E-11	505.33	8.00
	UP	Locus_2_Transcript_45230_835163_Confidence_0.000_Length_1351	60472	82777	84476	1	AT3G29240	na	PPR containing protein (DUF179)				3.3E-15	8.6E-17	438.67	6277.67
	UP	Locus_2_Transcript_31283_835163_Confidence_0.000_Length_960	60497	30647	50296	2	AT4G27750	ISI1	IMPAIRED SUCROSE INDUCTION 1				6.2E-20	2.4E-21	3.67	2283.33
	Nodiff	Locus_87631_Transcript_1_1_Confidence_0.000_Length_224	60497	49935	50129	2	AT4G27750	ISI1	IMPAIRED SUCROSE INDUCTION 1				1.0E+00	9.7E-01	2.67	0.33
	UP	Locus_2_Transcript_679186_835163_Confidence_0.000_Length_462	60497	30696	31243	1	AT3G17430	na	Nucleotide/sugar transporter family protein The mRNA is cell-to-cell mobile.				3.7E-10	4.8E-12	0.00	216.67
	UP	Locus_1727_Transcript_120_129_Confidence_0.176_Length_992	60543	16378	26009	2	AT1G14870	AtPCR2					3.9E-06	2.7E-08	13.33	483.67
	UP	Locus_1727_Transcript_65_129_Confidence_0.121_Length_854	60543	15440	15897	2	AT1G14870	AtPCR2					1.0E+00	2.8E-03	29.33	400.67
	down	Locus_3230_Transcript_9_33_Confidence_0.048_Length_1405	60562	61902	63275	4	AT3G09510	na	Ribonuclease H-like superfamily protein				7.2E-05	3.7E-07	427.67	14.67
	Nodiff	Locus_3230_Transcript_24_33_Confidence_0.381_Length_1682	60562	61271	62978	4	AT3G09510	na	Ribonuclease H-like superfamily protein				1.0E+00	9.5E-01	162.67	37.67
	Nodiff	Locus_3230_Transcript_3_33_Confidence_0.048_Length_643	60562	62567	63209	4	AT3G09510	na	Ribonuclease H-like superfamily protein				1.0E+00	9.5E-01	413.33	101.67
	Nodiff	Locus_3230_Transcript_5_33_Confidence_0.071_Length_826	60562	62346	63171	4	AT3G09510	na	Ribonuclease H-like superfamily protein				1.0E+00	1.0E+00	2.67	1.33
	UP	Locus_2_Transcript_478426_835163_Confidence_0.000_Length_1037	60576	172	1875	1	AT1G06280	LBD2	LOB domain-containing protein 2				1.6E-03	6.0E-06	1.00	132.00
	down	Locus_2_Transcript_466335_835163_Confidence_0.000_Length_1828	60597	19155	19882	1	AT1G76630	SKI3	SKI3 encodes a cytplasmically localized component of the SKI complex which is involved in exosome mediated RNA decay.				2.2E-04	1.0E-06	247.00	5.00
	down	Locus_1218_Transcript_23_30_Confidence_0.286_Length_2080	60603	13390	13875	1	AT2G16950	ATTRN1	TRANSPORTIN 1				5.8E-56	5.8E-56	3311.33	3.33
	UP	Locus_2_Transcript_731131_835163_Confidence_0.000_Length_694	60639	4167	5237	1	AT4G09320	ATNDK1					1.2E-13	2.5E-15	45.67	1077.33
	UP	Locus_2_Transcript_105919_835163_Confidence_0.000_Length_863	60652	55964	56667	1	na	na					1.0E-06	7.6E-09	136.00	1820.67
	UP	Locus_2_Transcript_173357_835163_Confidence_0.000_Length_370	60672	9109	9478	4	AT2G39770	CYT1	CYTOKINESIS DEFECTIVE 1	embryo defective phenotype			1.1E-05	7.1E-08	0.67	140.00
	Nodiff	Locus_2_Transcript_683216_835163_Confidence_0.000_Length_394	60672	10353	10950	4	AT2G39770	CYT1	CYTOKINESIS DEFECTIVE 1	embryo defective phenotype			1.0E+00	9.2E-01	29.33	59.00
	Nodiff	Locus_2_Transcript_173361_835163_Confidence_0.000_Length_1337	60672	8489	9679	4	AT2G39770	CYT1	CYTOKINESIS DEFECTIVE 1	embryo defective phenotype			1.0E+00	9.4E-01	1266.33	1634.67
	Nodiff	Locus_2_Transcript_173339_835163_Confidence_0.000_Length_419	60672	8204	8620	4	AT2G39770	CYT1	CYTOKINESIS DEFECTIVE 1	embryo defective phenotype			1.0E+00	9.6E-01	7.67	2.00
	down	Locus_1304_Transcript_102_146_Confidence_0.118_Length_1802	60678	210409	211978	5	AT1G72250	na	Di-glucose binding protein with Kinesin motor domain-containing protein				2.7E-04	1.2E-06	313.33	15.33
	APOUP	Locus_1304_Transcript_123_146_Confidence_0.035_Length_422	60678	211130	211354	5	AT1G72250	na	Di-glucose binding protein with Kinesin motor domain-containing protein				1.0E+00	1.4E-02	0.00	20.67
	APO	Locus_1304_Transcript_145_146_Confidence_0.023_Length_341	60678	209962	210167	5	AT1G72250	na	Di-glucose binding protein with Kinesin motor domain-containing protein				1.0E+00	6.3E-01	0.00	5.33
	Nodiff	Locus_1304_Transcript_62_146_Confidence_0.146_Length_1557	60678	213032	213991	5	AT1G72250	na	Di-glucose binding protein with Kinesin motor domain-containing protein				1.0E+00	9.6E-01	555.33	593.33
	Nodiff	Locus_1304_Transcript_117_146_Confidence_0.053_Length_810	60678	209750	210476	5	AT1G72250	na	Di-glucose binding protein with Kinesin motor domain-containing protein				1.0E+00	1.0E+00	2.00	2.00
	UP	Locus_2_Transcript_73239_835163_Confidence_0.000_Length_349	60705	22387	22682	1	na	na					4.0E-04	1.7E-06	47.00	810.67
	UP	Locus_2_Transcript_179955_835163_Confidence_0.000_Length_385	60706	74091	74494	2	na	na					1.2E-02	3.3E-05	0.00	213.00
	Nodiff	Locus_2_Transcript_428678_835163_Confidence_0.000_Length_934	60706	73395	74350	2	na	na					1.0E+00	2.7E-01	3.67	75.33
	UP	Locus_2_Transcript_747020_835163_Confidence_0.000_Length_1398	60715	7175	8446	1	na	na					4.2E-14	1.0E-15	18.67	1104.00
	UP	Locus_2_Transcript_744789_835163_Confidence_0.000_Length_974	60726	19557	21482	1	AT3G09270	ATGSTU8	glutathione S-transferase TAU 8				1.8E-03	6.6E-06	0.00	101.67
	UP	Locus_2_Transcript_694104_835163_Confidence_0.000_Length_914	60733	42088	43003	4	AT5G42905	na	Polynucleotidyl transferase, ribonuclease H-like superfamily protein				1.7E-08	1.6E-10	6.33	312.00
	Nodiff	Locus_2_Transcript_694068_835163_Confidence_0.000_Length_683	60733	42127	42809	4	AT5G42905	na	Polynucleotidyl transferase, ribonuclease H-like superfamily protein				1.0E+00	5.8E-01	87.67	20.67
	Nodiff	Locus_12310_Transcript_2_3_Confidence_0.750_Length_341	60733	42241	42579	4	AT5G42905	na	Polynucleotidyl transferase, ribonuclease H-like superfamily protein				1.0E+00	9.6E-01	1.33	0.00
	Nodiff	Locus_12310_Transcript_3_3_Confidence_0.667_Length_379	60733	42223	42579	4	AT5G42905	na	Polynucleotidyl transferase, ribonuclease H-like superfamily protein				1.0E+00	1.0E+00	0.67	0.00
	down	Locus_2_Transcript_198684_835163_Confidence_0.000_Length_554	60776	4242	4795	1	AT2G02650	na	Ribonuclease H-like superfamily protein				4.8E-02	1.2E-04	49.33	0.00
	UP	Locus_831_Transcript_4_11_Confidence_0.632_Length_1291	60780	33308	35308	1	AT3G09690	na	alpha/beta-Hydrolases superfamily protein				2.5E-13	5.1E-15	0.00	335.00
	down	Locus_25008_Transcript_7_30_Confidence_0.043_Length_881	60786	15880	17608	1	AT1G66810	ATC3H14	Encodes a tandem CCCH zinc finger (TZF) protein that can bind DNA and RNA, function as a transcriptional activator, and is involved in secondary wall biosynthesis.				1.4E-04	6.8E-07	82.00	0.00
	UP	Locus_2_Transcript_515398_835163_Confidence_0.000_Length_1046	60805	161791	162682	1	AT2G02650	na	Ribonuclease H-like superfamily protein				1.8E-03	6.4E-06	0.00	63.33
	UP	Locus_2_Transcript_423961_835163_Confidence_0.000_Length_410	60816	14298	14892	2	na	na					1.3E-04	6.2E-07	0.33	88.00
	Nodiff	Locus_66313_Transcript_3_3_Confidence_0.200_Length_292	60816	15119	15410	2	na	na					1.0E+00	9.4E-01	4.67	0.00
	UP	Locus_2843_Transcript_21_67_Confidence_0.165_Length_569	60835	121167	121845	2	AT2G43980	AtITPK4	inositol 1,3,4-trisphosphate 5/6-kinase 4				1.5E-06	1.1E-08	8.67	398.00
	Nodiff	Locus_2843_Transcript_64_67_Confidence_0.407_Length_1645	60835	121066	123493	2	AT2G43980	AtITPK4	inositol 1,3,4-trisphosphate 5/6-kinase 4				1.0E+00	9.8E-01	1954.33	2001.00
	down	Locus_2_Transcript_323949_835163_Confidence_0.000_Length_1577	60843	91625	92977	1	AT3G24180	na	Beta-glucosidase, GBA2 type family protein				2.8E-03	9.6E-06	251.33	2.00
	UP	Locus_2_Transcript_66959_835163_Confidence_0.000_Length_598	60854	46657	47253	1	AT3G01280	ATVDAC1	ARABIDOPSIS THALIANA VOLTAGE DEPENDENT ANION CHANNEL 1				1.7E-03	6.3E-06	2255.33	23816.67
	UP	Locus_48225_Transcript_5_11_Confidence_0.500_Length_467	60867	40071	40392	1	na	na					7.2E-11	1.0E-12	0.00	357.33
	UP	Locus_2_Transcript_532530_835163_Confidence_0.000_Length_758	60901	108968	109645	1	na	na					3.6E-03	1.2E-05	664.67	5305.00
	UP	Locus_2_Transcript_488946_835163_Confidence_0.000_Length_451	60902	161905	163413	3	AT5G59970	na	Histone superfamily protein				3.0E-07	2.5E-09	24.33	515.33
	Nodiff	Locus_2_Transcript_488940_835163_Confidence_0.000_Length_458	60902	161839	163348	3	AT5G59970	na	Histone superfamily protein				1.0E+00	4.4E-01	3672.00	5733.33
	Nodiff	Locus_2_Transcript_489302_835163_Confidence_0.000_Length_436	60902	161750	162152	3	AT5G59970	na	Histone superfamily protein				1.0E+00	6.1E-01	5855.00	8404.00
	UP	Locus_2_Transcript_221133_835163_Confidence_0.000_Length_1315	60911	7988	9326	1	AT2G04480	na	hypothetical protein				7.2E-21	3.6E-22	0.00	667.33
	UP	Locus_2_Transcript_664686_835163_Confidence_0.000_Length_785	60939	191650	193342	3	AT1G51450	ASH2R	ARABIDOPSIS Ash2 RELATIVE	embryogenesis			4.2E-03	1.4E-05	8.00	289.67
	Nodiff	Locus_2_Transcript_407467_835163_Confidence_0.000_Length_1142	60939	188986	191640	3	AT1G51450	ASH2R	ARABIDOPSIS Ash2 RELATIVE	embryogenesis			1.0E+00	9.7E-01	585.67	447.67
	Nodiff	Locus_2_Transcript_28492_835163_Confidence_0.000_Length_733	60939	191722	193342	3	AT1G51450	ASH2R	ARABIDOPSIS Ash2 RELATIVE	embryogenesis			1.0E+00	1.0E+00	0.67	1.67
	UP	Locus_3451_Transcript_15_28_Confidence_0.333_Length_772	60945	2006	2271	1	AT4G34210	ASK11	SKP1-like 11				6.6E-27	5.1E-28	0.00	943.00
	down	Locus_2_Transcript_112166_835163_Confidence_0.000_Length_1234	60955	122369	123841	1	AT4G36020	AtCSP1					8.0E-05	4.1E-07	631.00	24.67
	UP	Locus_2_Transcript_647336_835163_Confidence_0.000_Length_1101	60993	30458	30895	1	AT4G32650	ATKC1	ARABIDOPSIS THALIANA K+ RECTIFYING CHANNEL 1				3.3E-05	1.8E-07	1.00	166.33
	UP	Locus_2_Transcript_405724_835163_Confidence_0.000_Length_966	60994	99746	100711	3	AT3G25750	na	F-box SKIP23-like protein (DUF295)				7.0E-13	1.3E-14	0.00	400.00
	UP	Locus_2_Transcript_514837_835163_Confidence_0.000_Length_723	60994	100086	100675	3	AT3G25750	na	F-box SKIP23-like protein (DUF295)				6.0E-01	1.0E-03	0.33	42.33
	Nodiff	Locus_2_Transcript_92904_835163_Confidence_0.000_Length_412	60994	100086	100381	3	AT3G25750	na	F-box SKIP23-like protein (DUF295)				1.0E+00	1.0E+00	0.00	0.00
	down	Locus_2_Transcript_551450_835163_Confidence_0.000_Length_1271	61019	26997	28533	2	AT4G29090	na	Ribonuclease H-like superfamily protein				2.5E-04	1.1E-06	119.67	0.67
	Nodiff	Locus_2_Transcript_406426_835163_Confidence_0.000_Length_453	61019	27471	27762	2	AT4G29090	na	Ribonuclease H-like superfamily protein				1.0E+00	9.3E-01	11.67	2.33
	UP	Locus_374_Transcript_17_19_Confidence_0.154_Length_374	61032	70717	71651	2	AT5G61220	na	LYR family of Fe/S cluster biogenesis protein				8.5E-03	2.5E-05	0.00	66.33
	Nodiff	Locus_2_Transcript_558745_835163_Confidence_0.000_Length_513	61032	70316	70760	2	AT5G61220	na	LYR family of Fe/S cluster biogenesis protein				1.0E+00	9.6E-01	638.00	843.67
	UP	Locus_2_Transcript_586779_835163_Confidence_0.000_Length_847	61055	95573	95960	1	AT3G25270	na	Ribonuclease H-like superfamily protein				2.5E-03	8.6E-06	0.00	70.33
	down	Locus_25304_Transcript_2_2_Confidence_0.000_Length_577	61056	146234	146506	1	na	na					5.5E-04	2.2E-06	74.67	0.00
	UP	Locus_2_Transcript_229060_835163_Confidence_0.000_Length_1792	61066	1208	2574	1	AT5G42700	na	AP2/B3-like transcriptional factor family protein				1.1E-10	1.5E-12	9.33	839.67
	UP	Locus_10051_Transcript_6_11_Confidence_0.250_Length_502	61068	162243	162871	4	AT1G26880	na	Ribosomal protein L34e superfamily protein				6.2E-03	1.9E-05	142.33	871.00
	Nodiff	Locus_10051_Transcript_4_11_Confidence_0.250_Length_412	61068	162243	162871	4	AT1G26880	na	Ribosomal protein L34e superfamily protein				1.0E+00	1.8E-01	665.33	102.33
	Nodiff	Locus_2_Transcript_816082_835163_Confidence_0.000_Length_481	61068	162243	162597	4	AT1G26880	na	Ribosomal protein L34e superfamily protein				1.0E+00	9.6E-01	1832.00	2036.33
	Nodiff	Locus_10051_Transcript_11_11_Confidence_0.150_Length_557	61068	162241	162871	4	AT1G26880	na	Ribosomal protein L34e superfamily protein				1.0E+00	9.8E-01	23.00	15.33
	UP	Locus_2_Transcript_139182_835163_Confidence_0.000_Length_1388	61068	34905	36053	2	AT5G61430	ANAC100	NAC domain containing protein 100				4.1E-05	2.3E-07	4.00	2549.67
	Nodiff	Locus_2_Transcript_139234_835163_Confidence_0.000_Length_1356	61068	34905	36055	2	AT5G61430	ANAC098	NAC domain containing protein 100				1.0E+00	1.0E+00	7.67	7.00
	down	Locus_2_Transcript_538302_835163_Confidence_0.000_Length_1140	61084	2354	3476	1	AT5G62180	AtCXE20	carboxyesterase 20				3.2E-06	2.2E-08	137.00	0.00
	down	Locus_2_Transcript_32581_835163_Confidence_0.000_Length_1128	61099	10387	13488	4	AT3G15000	MORF8	multiple organellar RNA editing factor 8				5.8E-07	4.5E-09	151.67	0.33
	Nodiff	Locus_2_Transcript_32588_835163_Confidence_0.000_Length_829	61099	10373	18215	4	AT3G15000	MORF8	multiple organellar RNA editing factor 8				1.0E+00	9.6E-01	2.00	6.67
	Nodiff	Locus_2_Transcript_32578_835163_Confidence_0.000_Length_481	61099	10411	13488	4	AT3G15000	MORF8	multiple organellar RNA editing factor 8				1.0E+00	9.6E-01	1.33	4.67
	Nodiff	Locus_2_Transcript_32580_835163_Confidence_0.000_Length_467	61099	10425	13488	4	AT3G15000	MORF8	multiple organellar RNA editing factor 8				1.0E+00	1.0E+00	0.33	0.00
	UP	Locus_2_Transcript_185783_835163_Confidence_0.000_Length_1027	61113	404	12983	3	AT2G22125	CSI1	cellulose synthase-interactive protein 1				4.7E-03	1.5E-05	23.33	382.33
	UP	Locus_2_Transcript_774951_835163_Confidence_0.000_Length_833	61113	12933	13762	3	AT2G22125	CSI1	cellulose synthase-interactive protein 1				2.3E-01	4.5E-04	207.33	1394.00
	Nodiff	Locus_2_Transcript_337884_835163_Confidence_0.000_Length_403	61113	12399	12654	3	AT2G22125	CSI1	cellulose synthase-interactive protein 1				1.0E+00	8.9E-01	6.67	0.00
	UP	Locus_2_Transcript_97321_835163_Confidence_0.000_Length_1048	61138	860	1431	1	na	na					2.1E-35	4.3E-36	1.67	2958.00
	UP	Locus_2_Transcript_406399_835163_Confidence_0.000_Length_1430	61160	23592	25021	3	AT4G29090	na	Ribonuclease H-like superfamily protein				5.4E-04	2.2E-06	14.33	384.67
	Nodiff	Locus_2_Transcript_90911_835163_Confidence_0.000_Length_1452	61160	23759	25032	3	AT4G29090	na	Ribonuclease H-like superfamily protein				1.0E+00	9.0E-01	368.00	93.67
	Nodiff	Locus_2_Transcript_406930_835163_Confidence_0.000_Length_358	61160	23879	24095	3	AT4G29090	na	Ribonuclease H-like superfamily protein				1.0E+00	9.5E-01	0.00	2.00
	down	Locus_2_Transcript_449923_835163_Confidence_0.000_Length_848	61167	49667	50505	1	na	na					2.3E-03	8.0E-06	232.67	6.00
	UP	Locus_2_Transcript_555722_835163_Confidence_0.000_Length_553	61170	51427	51637	3	AT2G29140	APUM3	pumilio 3				1.7E-03	6.3E-06	0.00	62.00
	Nodiff	Locus_2_Transcript_555716_835163_Confidence_0.000_Length_686	61170	51148	51641	3	AT2G29140	APUM3	pumilio 3				1.0E+00	5.0E-01	902.33	442.33
	Nodiff	Locus_2_Transcript_555730_835163_Confidence_0.000_Length_946	61170	51221	52734	3	AT2G29140	APUM3	pumilio 3				1.0E+00	1.0E+00	2636.33	2254.00
	UP	Locus_2_Transcript_279512_835163_Confidence_0.000_Length_383	61176	18	294	2	na	na					1.1E-02	3.1E-05	0.00	437.33
	Nodiff	Locus_2_Transcript_279500_835163_Confidence_0.000_Length_594	61176	18	518	2	na	na					1.0E+00	3.2E-01	42.33	258.33
	UP	Locus_2_Transcript_455555_835163_Confidence_0.000_Length_307	61180	4675	4983	4	AT3G56490	HINT1	HISTIDINE TRIAD NUCLEOTIDE-BINDING 1				4.0E-03	1.3E-05	1.33	96.67
	Nodiff	Locus_46276_Transcript_1_6_Confidence_0.222_Length_540	61180	4957	6031	4	AT3G56490	HINT1	HISTIDINE TRIAD NUCLEOTIDE-BINDING 1				1.0E+00	9.4E-01	4.00	16.67
	Nodiff	Locus_2_Transcript_754901_835163_Confidence_0.000_Length_827	61180	4569	6035	4	AT3G56490	HINT1	HISTIDINE TRIAD NUCLEOTIDE-BINDING 1				1.0E+00	9.7E-01	8162.00	8251.67
	Nodiff	Locus_2_Transcript_223836_835163_Confidence_0.000_Length_832	61180	4958	6031	4	AT3G56490	HINT1	HISTIDINE TRIAD NUCLEOTIDE-BINDING 1				1.0E+00	1.0E+00	7.67	11.33
	UP	Locus_2_Transcript_788139_835163_Confidence_0.000_Length_266	61236	14311	14506	1	na	na					2.2E-03	7.7E-06	0.00	59.00
	UP	Locus_2_Transcript_458430_835163_Confidence_0.000_Length_1336	61258	31167	32253	1	na	na					1.4E-02	3.9E-05	318.33	3579.00
	UP	Locus_2839_Transcript_7_11_Confidence_0.080_Length_1033	61258	31470	32316	1	AT3G48560	AHAS	ACETOHYDROXY ACID SYNTHASE				3.8E-03	1.2E-05	0.00	56.67
	UP	Locus_2_Transcript_3455_835163_Confidence_0.000_Length_552	61260	48446	49003	2	na	na					2.9E-10	3.8E-12	5.33	627.67
	Nodiff	Locus_2_Transcript_3463_835163_Confidence_0.000_Length_716	61260	48490	48898	2	na	na					1.0E+00	9.6E-01	9.33	3.00
	UP	Locus_2_Transcript_746911_835163_Confidence_0.000_Length_601	61260	44130	47276	1	na	na					1.0E-04	5.1E-07	4.33	284.67
	UP	Locus_1758_Transcript_20_67_Confidence_0.045_Length_754	61274	75390	76233	2	AT5G59310	LTP4	lipid transfer protein 4				4.9E-10	6.1E-12	5.00	529.67
	Nodiff	Locus_13367_Transcript_4_7_Confidence_0.277_Length_429	61274	76607	76946	2	AT5G59310	LTP4	lipid transfer protein 4				1.0E+00	9.6E-01	0.00	1.67
	down	Locus_2_Transcript_471800_835163_Confidence_0.000_Length_309	61281	102225	102287	1	AT1G10840	TIF3H1	translation initiation factor 3 subunit H1				2.2E-09	2.5E-11	317.33	0.00
	down	Locus_2_Transcript_579311_835163_Confidence_0.000_Length_384	61281	112560	112969	2	AT2G28910	CXIP4	CAX interacting protein 4				2.2E-02	5.9E-05	100.33	0.33
	Nodiff	Locus_2_Transcript_579303_835163_Confidence_0.000_Length_286	61281	113016	113301	2	AT2G28910	CXIP4	CAX interacting protein 4				1.0E+00	2.8E-01	19.00	1.00
	UP	Locus_2_Transcript_643056_835163_Confidence_0.000_Length_775	61281	120545	121090	1	AT1G52290	AtPERK15	proline-rich extensin-like receptor kinase 15				8.3E-03	2.5E-05	0.00	62.00
	down	Locus_2_Transcript_759352_835163_Confidence_0.000_Length_838	61281	150191	151953	1	na	na					1.5E-02	4.2E-05	72.67	0.00
	UP	Locus_2_Transcript_162471_835163_Confidence_0.000_Length_693	61305	207177	212473	1	AT1G63200	na	Cystatin/monellin superfamily protein				1.1E-39	3.5E-40	2.33	4631.33
	UP	Locus_2_Transcript_125560_835163_Confidence_0.000_Length_1222	61306	73714	74767	1	AT3G50770	CML41	calmodulin-like 41				4.5E-03	1.4E-05	607.67	13763.67
	UP	Locus_2_Transcript_195159_835163_Confidence_0.000_Length_304	61314	219095	219327	2	AT4G08685	SAH7					2.8E-18	9.5E-20	1.33	1115.00
	Nodiff	Locus_2_Transcript_194725_835163_Confidence_0.000_Length_892	61314	219150	220607	2	AT4G08685	SAH7					1.0E+00	9.0E-01	52930.00	65651.67
	down	Locus_2_Transcript_195170_835163_Confidence_0.000_Length_230	61314	219104	219332	1	AT4G08685	SAH7					6.8E-16	1.9E-17	1146.67	4.00
	UP	Locus_2_Transcript_396859_835163_Confidence_0.000_Length_655	61333	100052	101131	1	AT3G05560	na	Ribosomal L22e protein family				1.6E-02	4.5E-05	20.00	262.67
	down	Locus_2033_Transcript_34_115_Confidence_0.055_Length_472	61333	267053	267352	3	AT1G80070	EMB14	EMBRYO DEFECTIVE 14	embryo defective phenotype			3.5E-19	1.3E-20	2725.00	76.00
	Nodiff	Locus_2033_Transcript_37_115_Confidence_0.004_Length_275	61333	267346	267565	3	AT1G80070	EMB14	EMBRYO DEFECTIVE 14	embryo defective phenotype			1.0E+00	9.6E-01	2.33	5.33
	Nodiff	Locus_2033_Transcript_104_115_Confidence_0.314_Length_2605	61333	264699	265882	3	AT1G80070	EMB14	EMBRYO DEFECTIVE 14	embryo defective phenotype			1.0E+00	9.9E-01	15468.33	15151.00
	UP	Locus_2_Transcript_480584_835163_Confidence_0.000_Length_564	61341	232984	252844	3	AT4G14605	MDA1	MTERF DEFECTIVE IN Arabidopsis1				1.1E-20	5.1E-22	2.00	729.00
	Nodiff	Locus_2_Transcript_480603_835163_Confidence_0.000_Length_484	61341	252364	252707	3	AT4G14605	MDA1	MTERF DEFECTIVE IN Arabidopsis1				1.0E+00	9.6E-01	28.67	44.00
	Nodiff	Locus_2_Transcript_666600_835163_Confidence_0.000_Length_689	61341	206307	253066	3	AT4G14605	MDA1	MTERF DEFECTIVE IN Arabidopsis1				1.0E+00	9.6E-01	50.33	23.67
	down	Locus_8792_Transcript_4_25_Confidence_0.370_Length_1233	61347	87080	88378	1	AT1G69850	AIT1	ABA-importing transporter 1				2.8E-03	9.6E-06	208.00	8.33
	down	Locus_2_Transcript_777481_835163_Confidence_0.000_Length_1474	61358	61690	63161	1	AT4G40020	na	Myosin heavy chain-related protein		meiotic		4.6E-13	9.0E-15	418.67	0.67
	UP	Locus_2_Transcript_817248_835163_Confidence_0.000_Length_734	61373	37186	37393	1	AT5G36930	na	Disease resistance protein (TIR-NBS-LRR class) family				8.4E-09	8.5E-11	0.00	162.67
	UP	Locus_2_Transcript_714253_835163_Confidence_0.000_Length_1686	61374	108462	114526	1	AT3G03360	na	F-box/RNI-like superfamily protein				4.4E-05	2.4E-07	33.00	656.67
	UP	Locus_783_Transcript_54_59_Confidence_0.073_Length_485	61377	73089	73466	1	AT2G16920	PFU2	PHO2 FAMILY UBIQUITIN CONJUGATION ENZYME 2				6.0E-11	9.0E-13	1.33	282.00
	UP	Locus_2_Transcript_83156_835163_Confidence_0.000_Length_595	61380	156463	159134	7	AT2G27730	na	copper ion binding protein				1.5E-05	9.1E-08	31.00	510.33
	Nodiff	Locus_2_Transcript_393339_835163_Confidence_0.000_Length_539	61380	158818	159140	7	AT2G27730	na	copper ion binding protein				1.0E+00	7.8E-01	21.00	5.67
	Nodiff	Locus_2_Transcript_83126_835163_Confidence_0.000_Length_360	61380	156568	157388	7	AT2G27730	na	copper ion binding protein				1.0E+00	8.6E-01	810.67	1083.00
	Nodiff	Locus_2_Transcript_393350_835163_Confidence_0.000_Length_465	61380	159019	159194	7	AT2G27730	na	copper ion binding protein				1.0E+00	9.1E-01	8.33	1.33
	Nodiff	Locus_2_Transcript_83110_835163_Confidence_0.000_Length_581	61380	157591	159187	7	AT2G27730	na	copper ion binding protein				1.0E+00	9.6E-01	3.33	8.67
	Nodiff	Locus_2_Transcript_83178_835163_Confidence_0.000_Length_382	61380	156296	156677	7	AT2G27730	na	copper ion binding protein				1.0E+00	9.6E-01	3984.67	4503.67
	Nodiff	Locus_89964_Transcript_1_2_Confidence_1.000_Length_304	61380	157485	157783	7	AT2G27730	na	copper ion binding protein				1.0E+00	1.0E+00	1.33	2.67
	UP	Locus_2_Transcript_423013_835163_Confidence_0.000_Length_1401	61403	69028	70424	3	AT5G42905	na	Polynucleotidyl transferase, ribonuclease H-like superfamily protein				1.8E-04	8.4E-07	30.00	392.33
	Nodiff	Locus_2_Transcript_82326_835163_Confidence_0.000_Length_957	61403	69028	69983	3	AT5G42905	na	Polynucleotidyl transferase, ribonuclease H-like superfamily protein				1.0E+00	9.9E-01	0.00	0.67
	Nodiff	Locus_2_Transcript_82332_835163_Confidence_0.000_Length_1496	61403	68828	70318	3	AT5G42905	na	Polynucleotidyl transferase, ribonuclease H-like superfamily protein				1.0E+00	1.0E+00	89.33	87.00
	UP	Locus_2_Transcript_586147_835163_Confidence_0.000_Length_392	61428	44074	44471	1	na	na					4.7E-03	1.5E-05	15.67	320.33
	UP	Locus_2_Transcript_73118_835163_Confidence_0.000_Length_595	61428	43838	44444	1	na	na					1.1E-04	5.5E-07	1.33	136.00
	UP	Locus_77038_Transcript_6_6_Confidence_0.214_Length_452	61447	67946	68812	1	na	na					6.0E-05	3.2E-07	0.00	182.67
	UP	Locus_2_Transcript_770248_835163_Confidence_0.000_Length_624	61454	113440	115591	2	na	na					1.1E-02	3.3E-05	436.67	2301.67
	Nodiff	Locus_2_Transcript_770279_835163_Confidence_0.000_Length_843	61454	113431	115642	2	na	na					1.0E+00	9.2E-01	7840.33	5063.67
	UP	Locus_2_Transcript_214794_835163_Confidence_0.000_Length_835	61459	287947	288656	1	AT3G42170	DAYSLEEPER	DAYSLEEPER				1.1E-02	3.2E-05	2.33	146.33
	UP	Locus_2_Transcript_726896_835163_Confidence_0.000_Length_923	61465	11645	12087	3	AT3G30180	BR6OX2	brassinosteroid-6-oxidase 2				3.7E-04	1.6E-06	18.00	503.00
	Nodiff	Locus_2885_Transcript_11_154_Confidence_0.000_Length_322	61465	11575	12654	3	AT3G30180	BR6OX2	brassinosteroid-6-oxidase 2				1.0E+00	9.7E-01	3.00	1.00
	Nodiff	Locus_2885_Transcript_68_154_Confidence_0.156_Length_1600	61465	8984	10279	3	AT3G30180	BR6OX2	brassinosteroid-6-oxidase 2				1.0E+00	1.0E+00	1287.00	1367.33
	down	Locus_2_Transcript_696542_835163_Confidence_0.000_Length_1005	61470	246615	247836	1	AT1G67370	ASY1	ASYNAPTIC 1	plant meiotic genes	meiotic		5.5E-04	2.2E-06	457.00	36.00
	UP	Locus_2_Transcript_357575_835163_Confidence_0.000_Length_1599	61500	34554	35033	8	AT1G48900	na	Signal recognition particle, SRP54 subunit protein				1.2E-04	6.0E-07	92.67	883.33
	Nodiff	Locus_2_Transcript_357571_835163_Confidence_0.000_Length_470	61500	33351	33939	8	AT1G48900	na	Signal recognition particle, SRP54 subunit protein				1.0E+00	3.6E-01	1.33	15.00
	Nodiff	Locus_4883_Transcript_26_69_Confidence_0.086_Length_707	61500	61786	215887	8	AT1G48900	na	Signal recognition particle, SRP54 subunit protein				1.0E+00	7.5E-01	2314.00	552.00
	Nodiff	Locus_2_Transcript_462365_835163_Confidence_0.000_Length_942	61500	38904	62090	8	AT1G48900	na	Signal recognition particle, SRP54 subunit protein				1.0E+00	9.0E-01	150.00	42.00
	Nodiff	Locus_2_Transcript_357580_835163_Confidence_0.000_Length_510	61500	38372	38966	8	AT1G48900	na	Signal recognition particle, SRP54 subunit protein				1.0E+00	9.9E-01	0.00	0.67
	Nodiff	Locus_2_Transcript_357546_835163_Confidence_0.000_Length_503	61500	34985	35619	8	AT1G48900	na	Signal recognition particle, SRP54 subunit protein				1.0E+00	1.0E+00	0.00	0.00
	Nodiff	Locus_2_Transcript_357582_835163_Confidence_0.000_Length_515	61500	35737	38589	8	AT1G48900	na	Signal recognition particle, SRP54 subunit protein				1.0E+00	1.0E+00	3.67	4.33
	Nodiff	Locus_2_Transcript_462368_835163_Confidence_0.000_Length_763	61500	36064	40052	8	AT1G48900	na	Signal recognition particle, SRP54 subunit protein				1.0E+00	1.0E+00	2.33	4.00
	UP	Locus_2_Transcript_532454_835163_Confidence_0.000_Length_536	61531	108814	109126	1	na	na					5.2E-17	1.5E-18	0.33	549.67
	UP	Locus_2_Transcript_532477_835163_Confidence_0.000_Length_691	61531	108438	109129	1	na	na					1.4E-10	2.0E-12	0.00	435.67
	down	Locus_91011_Transcript_1_2_Confidence_0.333_Length_367	61540	150564	150929	1	AT5G50150	LOTR1	LOTR1 protein has an unknown function. It contains both DUF4409 and DUF239 domains. Loss of function mutations show defects in formation of the Casparian band- which is correlated with mis localization of CASP1.				3.3E-03	1.1E-05	119.67	0.00
	down	Locus_1204_Transcript_32_102_Confidence_0.018_Length_262	61548	64304	64565	1	AT4G32660	AME3					1.6E-03	6.0E-06	425.00	14.67
	UP	Locus_2_Transcript_8779_835163_Confidence_0.000_Length_985	61572	64555	65282	2	AT1G10095	na	Protein prenylyltransferase superfamily protein				3.1E-02	7.9E-05	47.67	490.67
	Nodiff	Locus_2_Transcript_774594_835163_Confidence_0.000_Length_803	61572	66624	67325	2	AT1G10095	na	Protein prenylyltransferase superfamily protein				1.0E+00	1.0E+00	41.00	42.33
	UP	Locus_2_Transcript_492963_835163_Confidence_0.000_Length_632	61575	125971	126735	4	AT5G18800	na	Cox19-like CHCH family protein				4.9E-14	1.1E-15	5.67	550.33
	Nodiff	Locus_2_Transcript_493160_835163_Confidence_0.000_Length_665	61575	124001	125534	4	AT5G18800	na	Cox19-like CHCH family protein				1.0E+00	8.5E-01	5939.33	7725.33
	Nodiff	Locus_2_Transcript_492789_835163_Confidence_0.000_Length_269	61575	125929	126179	4	AT5G18800	na	Cox19-like CHCH family protein				1.0E+00	9.6E-01	13.33	5.67
	Nodiff	Locus_2_Transcript_493154_835163_Confidence_0.000_Length_602	61575	124129	125501	4	AT5G18800	na	Cox19-like CHCH family protein				1.0E+00	1.0E+00	12.67	9.00
	down	Locus_2_Transcript_731252_835163_Confidence_0.000_Length_536	61575	13497	14058	1	AT4G09320	ATNDK1					4.9E-09	5.2E-11	204.00	0.00
	UP	Locus_2_Transcript_3646_835163_Confidence_0.000_Length_456	61605	271660	271854	1	AT3G52960	PRXIIE	Thioredoxin superfamily protein				5.3E-04	2.2E-06	4.00	200.00
	UP	Locus_2_Transcript_352284_835163_Confidence_0.000_Length_1266	61606	214640	217294	4	AT1G13790	FDM4				RNA silencing	5.5E-04	2.2E-06	0.67	124.67
	Nodiff	Locus_2_Transcript_485004_835163_Confidence_0.000_Length_1516	61606	232365	232684	4	AT1G13790	FDM4				RNA silencing	1.0E+00	2.8E-01	840.67	1744.00
	Nodiff	Locus_23065_Transcript_4_6_Confidence_0.385_Length_427	61606	213106	213665	4	AT1G13790	FDM4				RNA silencing	1.0E+00	8.4E-01	7.67	0.33
	Nodiff	Locus_2_Transcript_485123_835163_Confidence_0.000_Length_1735	61606	239687	242822	4	AT1G13790	FDM4				RNA silencing	1.0E+00	1.0E+00	1435.67	1350.33
	UP	Locus_2_Transcript_484402_835163_Confidence_0.000_Length_821	61606	226666	239523	1	AT1G13790	FDM4	factor of DNA methylation 4			RNA silencing	1.4E-05	8.6E-08	0.67	223.33
	UP	Locus_2_Transcript_428691_835163_Confidence_0.000_Length_1131	61614	402629	403326	1	na	na					9.6E-05	4.9E-07	2.33	303.67
	down	Locus_2_Transcript_641247_835163_Confidence_0.000_Length_304	61622	227728	227972	2	na	na					2.0E-03	7.2E-06	71.67	0.00
	Nodiff	Locus_3855_Transcript_21_38_Confidence_0.075_Length_366	61622	227496	227882	2	na	na					1.0E+00	1.0E+00	4.67	2.67
	UP	Locus_2_Transcript_434643_835163_Confidence_0.000_Length_1034	61669	1504	2616	2	AT1G62830	ATLSD1	ARABIDOPSIS LYSINE-SPECIFIC HISTONE DEMETHYLASE			Histone modification	1.5E-03	5.8E-06	0.00	68.00
	Nodiff	Locus_2_Transcript_434651_835163_Confidence_0.000_Length_681	61669	2562	2961	2	AT1G62830	ATLSD1	ARABIDOPSIS LYSINE-SPECIFIC HISTONE DEMETHYLASE			Histone modification	1.0E+00	1.0E+00	0.33	0.67
	UP	Locus_3462_Transcript_20_34_Confidence_0.288_Length_1119	61685	80637	81722	3	AT1G64625	LHL3	Encodes a plant-specific basic helix-loop-helix (bHLH) protein that is required for normal meiotic entry and the establishment of meiotic synchrony. It plays a role in xylem differentiation downstream of auxin.		meiotic; gamete		3.6E-05	2.0E-07	2.00	183.00
	Nodiff	Locus_8100_Transcript_22_33_Confidence_0.412_Length_1666	61685	82612	83548	3	AT1G64625	LHL3	Encodes a plant-specific basic helix-loop-helix (bHLH) protein that is required for normal meiotic entry and the establishment of meiotic synchrony. It plays a role in xylem differentiation downstream of auxin.		meiotic; gamete		1.0E+00	6.1E-01	1920.67	1010.33
	Nodiff	Locus_3462_Transcript_34_34_Confidence_0.041_Length_439	61685	81105	81541	3	AT1G64625	LHL3	Encodes a plant-specific basic helix-loop-helix (bHLH) protein that is required for normal meiotic entry and the establishment of meiotic synchrony. It plays a role in xylem differentiation downstream of auxin.		meiotic; gamete		1.0E+00	9.6E-01	5.67	0.67
	UP	Locus_2_Transcript_164752_835163_Confidence_0.000_Length_1234	61715	60851	62767	1	AT3G06140	LUL4	LOG2-LIKE UBIQUITIN LIGASE4				2.1E-10	2.8E-12	2.67	326.00
	UP	Locus_2_Transcript_175783_835163_Confidence_0.000_Length_1005	61750	36325	37058	1	AT2G24960	na	Myb/SANT-like DNA-binding domain protein				1.5E-05	8.8E-08	11.33	339.00
	down	Locus_2_Transcript_190742_835163_Confidence_0.000_Length_695	61754	164424	164608	1	AT4G31120	ATPRMT5					9.0E-03	2.7E-05	285.00	15.33
	down	Locus_2_Transcript_364793_835163_Confidence_0.000_Length_366	61766	93492	93873	1	AT5G19620	ATOEP80	ARABIDOPSIS THALIANA OUTER ENVELOPE PROTEIN OF 80 KDA				2.8E-15	7.4E-17	353.33	0.00
	down	Locus_2_Transcript_364795_835163_Confidence_0.000_Length_701	61766	93873	94578	1	AT5G19620	ATOEP80	ARABIDOPSIS THALIANA OUTER ENVELOPE PROTEIN OF 80 KDA				7.0E-32	8.7E-33	1063.67	1.00
	UP	Locus_2_Transcript_142543_835163_Confidence_0.000_Length_814	61775	88673	94289	2	na	na					2.0E-17	6.1E-19	0.00	482.33
	Nodiff	Locus_2_Transcript_353240_835163_Confidence_0.000_Length_419	61775	80601	88884	2	na	na					1.0E+00	5.3E-01	292.00	560.00
	UP	Locus_2_Transcript_214378_835163_Confidence_0.000_Length_742	61775	94959	95212	1	na	na					2.2E-02	6.0E-05	1.33	103.33
	UP	Locus_3789_Transcript_6_7_Confidence_0.105_Length_594	61775	190251	190481	1	AT3G52590	EMB2167	EMBRYO DEFECTIVE 2167				2.4E-07	2.1E-09	0.00	154.67
	UP	Locus_2_Transcript_521319_835163_Confidence_0.000_Length_419	61786	84166	84474	1	na	na					7.0E-03	2.1E-05	79.33	3847.00
	UP	Locus_2167_Transcript_2_5_Confidence_0.273_Length_692	61791	49316	49989	1	AT3G22150	AEF1	Involved in RNA editing of plastid atpF and mitochondrial nad5.				3.0E-07	2.5E-09	0.00	169.67
	UP	Locus_406_Transcript_68_119_Confidence_0.064_Length_511	61805	135033	135507	2	AT1G73440	na	calmodulin-like protein				4.4E-07	3.6E-09	2.67	266.67
	Nodiff	Locus_406_Transcript_113_119_Confidence_0.158_Length_1136	61805	133006	134020	2	AT1G73440	na	calmodulin-like protein				1.0E+00	1.0E+00	1191.67	1001.00
	UP	Locus_2_Transcript_580151_835163_Confidence_0.000_Length_473	61830	57967	58426	3	AT2G42690	na	alpha/beta-Hydrolases superfamily protein				2.4E-03	8.4E-06	0.00	71.00
	Nodiff	Locus_2_Transcript_580148_835163_Confidence_0.000_Length_488	61830	57939	58426	3	AT2G42690	na	alpha/beta-Hydrolases superfamily protein				1.0E+00	9.4E-01	279.67	142.33
	Nodiff	Locus_2_Transcript_580182_835163_Confidence_0.000_Length_1206	61830	58401	59840	3	AT2G42690	na	alpha/beta-Hydrolases superfamily protein				1.0E+00	1.0E+00	91.67	76.33
	UP	Locus_2_Transcript_8741_835163_Confidence_0.000_Length_754	61871	56726	57092	3	AT1G04110	AtSDD1					4.6E-09	5.0E-11	1.33	264.67
	Nodiff	Locus_2_Transcript_8736_835163_Confidence_0.000_Length_473	61871	56720	57187	3	AT1G04110	AtSDD1					1.0E+00	9.6E-01	3.67	0.67
	Nodiff	Locus_2_Transcript_668735_835163_Confidence_0.000_Length_942	61871	56251	57187	3	AT1G04110	AtSDD1					1.0E+00	9.6E-01	15.00	4.33
	UP	Locus_2_Transcript_654813_835163_Confidence_0.000_Length_460	61876	43402	43847	2	AT1G54140	TAF9	TBP-ASSOCIATED FACTOR 9				1.9E-12	3.5E-14	2.67	466.67
	Nodiff	Locus_2_Transcript_654826_835163_Confidence_0.000_Length_857	61876	42893	43866	2	AT1G54140	TAF9	TBP-ASSOCIATED FACTOR 9				1.0E+00	9.6E-01	5741.67	4196.00
	UP	Locus_2_Transcript_80139_835163_Confidence_0.000_Length_815	61876	223479	407369	1	na	na					1.5E-37	3.6E-38	9.67	4815.67
	down	Locus_9557_Transcript_1_14_Confidence_0.200_Length_398	61881	43938	44462	1	AT1G49920	na	MuDR family transposase				6.2E-03	1.9E-05	160.00	2.33
	down	Locus_55204_Transcript_4_6_Confidence_0.026_Length_848	61886	310916	311174	3	na	na					7.9E-04	3.1E-06	71.00	0.00
	Nodiff	Locus_2_Transcript_669641_835163_Confidence_0.000_Length_493	61886	310901	311118	3	na	na					1.0E+00	5.2E-02	122.33	2.33
	Nodiff	Locus_2_Transcript_669635_835163_Confidence_0.000_Length_655	61886	311093	311173	3	na	na					1.0E+00	9.6E-01	19.33	6.33
	UP	Locus_71130_Transcript_4_5_Confidence_0.225_Length_669	61886	435221	442935	1	na	na					9.0E-04	3.5E-06	0.00	78.00
	down	Locus_2_Transcript_495026_835163_Confidence_0.000_Length_1095	61890	258879	260507	2	AT5G20920	EIF2 BETA	eukaryotic translation initiation factor 2 beta subunit	embryo defective phenotype			1.7E-02	4.7E-05	2799.67	525.33
	Nodiff	Locus_32404_Transcript_1_3_Confidence_0.800_Length_345	61890	260013	260182	2	AT5G20920	EIF2 BETA	eukaryotic translation initiation factor 2 beta subunit	embryo defective phenotype			1.0E+00	9.6E-01	2.33	0.00
	UP	Locus_2_Transcript_445728_835163_Confidence_0.000_Length_1085	61898	89662	112233	1	AT3G07040	RPM1	RESISTANCE TO P. SYRINGAE PV MACULICOLA 1				3.6E-03	1.2E-05	0.67	79.67
	UP	Locus_2_Transcript_575441_835163_Confidence_0.000_Length_654	61899	11173	11352	2	AT2G34450	na	HMG-box (high mobility group) DNA-binding family protein				2.4E-02	6.3E-05	0.00	52.00
	Nodiff	Locus_2_Transcript_22280_835163_Confidence_0.000_Length_1274	61899	10079	11352	2	AT2G34450	na	HMG-box (high mobility group) DNA-binding family protein				1.0E+00	9.5E-01	19.00	6.33
	UP	Locus_2_Transcript_396593_835163_Confidence_0.000_Length_1277	61922	1	1051	1	AT3G15930	na	Pentatricopeptide repeat (PPR) superfamily protein				1.1E-03	4.1E-06	0.67	107.67
	down	Locus_28134_Transcript_5_12_Confidence_0.478_Length_1264	61936	80630	81788	1	AT1G40390	na	DNAse I-like superfamily protein				2.5E-09	2.7E-11	308.67	1.67
	UP	Locus_2_Transcript_184711_835163_Confidence_0.000_Length_1616	61963	32188	33296	1	AT5G45160	RL2	RHD-like2				2.5E-04	1.1E-06	1.00	1276.67
	UP	Locus_76831_Transcript_2_2_Confidence_0.000_Length_472	61969	261345	262557	1	AT1G14960	na	Polyketide cyclase/dehydrase and lipid transport superfamily protein				7.1E-07	5.4E-09	0.33	246.67
	UP	Locus_2_Transcript_121680_835163_Confidence_0.000_Length_1058	61980	85925	87187	1	AT4G26090	RPS2	RESISTANT TO P. SYRINGAE 2				7.6E-05	3.9E-07	0.00	88.33
	UP	Locus_1880_Transcript_12_23_Confidence_0.243_Length_939	62003	376	1759	1	AT3G02960	na	Heavy metal transport/detoxification superfamily protein				7.1E-03	2.2E-05	4.67	143.00
	UP	Locus_2_Transcript_433728_835163_Confidence_0.000_Length_670	62005	120373	120965	1	AT2G24560	na	GDSL-motif esterase/acyltransferase/lipase. Enzyme group with broad substrate specificity that may catalyze acyltransfer or hydrolase reactions with lipid and non-lipid substrates.				1.5E-03	5.8E-06	0.00	82.33
	UP	Locus_70035_Transcript_6_18_Confidence_0.231_Length_525	62005	80698	83159	1	AT4G38180	FRS5	FAR1-related sequence 5				8.8E-06	5.7E-08	0.33	116.33
	UP	Locus_4132_Transcript_57_69_Confidence_0.196_Length_812	62007	82123	82893	2	AT2G46600	na	Calcium-binding EF-hand family protein				2.8E-07	2.4E-09	157.33	2009.33
	APOUP	Locus_10395_Transcript_1_1_Confidence_0.000_Length_698	62007	82248	82564	2	AT2G46600	na	Calcium-binding EF-hand family protein				1.0E+00	2.0E-02	0.00	18.33
	UP	Locus_10633_Transcript_2_17_Confidence_0.056_Length_818	62028	11504	12327	1	na	na					7.8E-06	5.1E-08	0.00	127.67
	UP	Locus_2_Transcript_421483_835163_Confidence_0.000_Length_1456	62028	10884	12294	4	AT4G29090	na	Ribonuclease H-like superfamily protein				1.7E-05	9.8E-08	0.00	111.67
	Nodiff	Locus_2_Transcript_421471_835163_Confidence_0.000_Length_1202	62028	11058	12248	4	AT4G29090	na	Ribonuclease H-like superfamily protein				1.0E+00	6.7E-01	107.00	37.67
	Nodiff	Locus_2_Transcript_421475_835163_Confidence_0.000_Length_430	62028	11850	12276	4	AT4G29090	na	Ribonuclease H-like superfamily protein				1.0E+00	8.3E-01	10.33	1.67
	Nodiff	Locus_2_Transcript_406270_835163_Confidence_0.000_Length_934	62028	11058	11980	4	AT4G29090	na	Ribonuclease H-like superfamily protein				1.0E+00	9.5E-01	34.67	13.33
	UP	Locus_2_Transcript_49667_835163_Confidence_0.000_Length_610	62028	69866	70475	1	AT5G19290	MAGL16	alpha/beta-Hydrolases superfamily protein				3.1E-02	7.9E-05	1.33	92.33
	UP	Locus_2_Transcript_551236_835163_Confidence_0.000_Length_783	62031	541333	542113	1	AT4G29090	na	Ribonuclease H-like superfamily protein				2.3E-02	6.2E-05	0.33	58.33
	UP	Locus_2_Transcript_92088_835163_Confidence_0.000_Length_1284	62031	541163	542127	3	AT4G29090	na	Ribonuclease H-like superfamily protein				6.0E-10	7.4E-12	10.67	554.33
	Nodiff	Locus_2_Transcript_551235_835163_Confidence_0.000_Length_534	62031	541226	541721	3	AT4G29090	na	Ribonuclease H-like superfamily protein				1.0E+00	2.4E-01	0.67	13.33
	Nodiff	Locus_2_Transcript_551237_835163_Confidence_0.000_Length_783	62031	541333	542113	3	AT4G29090	na	Ribonuclease H-like superfamily protein				1.0E+00	9.7E-01	2.67	1.00
	down	Locus_8030_Transcript_20_22_Confidence_0.040_Length_1027	62031	390372	395142	4	AT2G02650	na	Ribonuclease H-like superfamily protein				3.0E-04	1.3E-06	378.00	5.33
	Nodiff	Locus_40732_Transcript_1_1_Confidence_0.000_Length_343	62031	395153	395492	4	AT2G01050	na	Ribonuclease H-like superfamily protein				1.0E+00	9.6E-01	1.67	0.00
	Nodiff	Locus_86938_Transcript_1_1_Confidence_0.000_Length_302	62031	395489	395790	4	AT2G01050	na	Ribonuclease H-like superfamily protein				1.0E+00	9.6E-01	2.00	0.00
	Nodiff	Locus_8030_Transcript_21_22_Confidence_0.020_Length_452	62031	394744	395142	4	AT2G01050	na	Ribonuclease H-like superfamily protein				1.0E+00	1.0E+00	0.00	0.00
	UP	Locus_2_Transcript_671485_835163_Confidence_0.000_Length_668	62037	59787	60457	1	na	na					1.7E-13	3.5E-15	8.67	1152.33
	UP	Locus_2_Transcript_92096_835163_Confidence_0.000_Length_1961	62039	81292	83147	5	AT1G43760	na	Ribonuclease H-like superfamily protein				1.7E-03	6.3E-06	1.33	111.00
	Nodiff	Locus_2_Transcript_551244_835163_Confidence_0.000_Length_1282	62039	82304	83525	5	AT1G43760	na	Ribonuclease H-like superfamily protein				1.0E+00	1.7E-01	372.67	75.33
	APO	Locus_2_Transcript_406175_835163_Confidence_0.000_Length_601	62039	80563	80918	5	AT1G43760	na	Ribonuclease H-like superfamily protein				1.0E+00	2.2E-01	0.00	9.33
	APO	Locus_2_Transcript_551198_835163_Confidence_0.000_Length_898	62039	80671	81024	5	AT1G43760	na	Ribonuclease H-like superfamily protein				1.0E+00	4.0E-01	0.00	8.33
	Nodiff	Locus_2_Transcript_91026_835163_Confidence_0.000_Length_1008	62039	80082	635953	5	AT1G43760	na	Ribonuclease H-like superfamily protein				1.0E+00	9.6E-01	11.67	2.00
	UP	Locus_2_Transcript_92830_835163_Confidence_0.000_Length_1324	62048	37323	38243	1	AT2G01050	na	zinc ion binding / nucleic acid binding protein				1.4E-07	1.2E-09	0.00	169.00
	UP	Locus_13486_Transcript_3_7_Confidence_0.750_Length_829	62140	525029	525603	1	AT4G11880	AGL14	AGAMOUS-like 14				4.4E-02	1.1E-04	0.00	46.00
	UP	Locus_2_Transcript_90494_835163_Confidence_0.000_Length_1052	62140	346712	346932	1	AT4G29090	na	Ribonuclease H-like superfamily protein				4.7E-05	2.5E-07	0.33	123.00
	UP	Locus_2_Transcript_90504_835163_Confidence_0.000_Length_752	62140	346369	346932	1	AT1G64570	DUO3	DUO POLLEN 3				1.9E-11	3.1E-13	4.00	1219.67
	UP	Locus_2_Transcript_675736_835163_Confidence_0.000_Length_1061	62153	6671	7066	1	AT5G05400	na	LRR and NB-ARC domains-containing disease resistance protein				1.8E-31	1.8E-32	0.00	1084.00
	UP	Locus_2_Transcript_252036_835163_Confidence_0.000_Length_707	62156	251966	252640	1	na	na					9.2E-14	2.0E-15	0.33	1160.33
	UP	Locus_2_Transcript_511120_835163_Confidence_0.000_Length_515	62177	16969	17484	1	AT4G13710	na	Pectin lyase-like superfamily protein				1.0E-03	3.9E-06	8.00	349.67
	UP	Locus_5227_Transcript_23_30_Confidence_0.275_Length_1114	62181	3244	5138	3	AT4G31920	ARR10	response regulator 10				3.4E-03	1.2E-05	0.00	72.67
	APO	Locus_5227_Transcript_28_30_Confidence_0.100_Length_1000	62181	4019	4491	3	AT4G31920	ARR10	response regulator 10				1.0E+00	4.1E-01	0.00	7.33
	Nodiff	Locus_5227_Transcript_30_30_Confidence_0.000_Length_466	62181	3073	3536	3	AT4G31920	ARR10	response regulator 10				1.0E+00	9.3E-01	0.00	3.33
	UP	Locus_2_Transcript_775914_835163_Confidence_0.000_Length_716	62185	90506	91215	1	AT1G58170	na	Disease resistance-responsive (dirigent-like protein) family protein				2.7E-06	1.9E-08	14.67	1194.67
	UP	Locus_4087_Transcript_5_15_Confidence_0.200_Length_567	62191	103702	104269	1	na	na					4.2E-02	1.1E-04	0.33	129.67
	UP	Locus_127663_Transcript_1_1_Confidence_1.000_Length_514	62204	91065	91575	1	na	na					4.4E-05	2.4E-07	206.00	1555.67
	UP	Locus_3654_Transcript_9_19_Confidence_0.531_Length_825	62204	497473	498364	3	AT1G71850	na	Ubiquitin carboxyl-terminal hydrolase family protein				2.0E-03	7.1E-06	8.00	204.33
	Nodiff	Locus_3654_Transcript_12_19_Confidence_0.184_Length_586	62204	497473	498059	3	AT1G71850	na	Ubiquitin carboxyl-terminal hydrolase family protein				1.0E+00	9.6E-01	1520.00	1054.67
	Nodiff	Locus_3654_Transcript_17_19_Confidence_0.347_Length_889	62204	498034	498922	3	AT1G71850	na	Ubiquitin carboxyl-terminal hydrolase family protein				1.0E+00	9.9E-01	50.33	57.33
	UP	Locus_2_Transcript_154638_835163_Confidence_0.000_Length_445	62214	16711	17312	1	AT5G56170	LLG1	LORELEI-LIKE-GPI-ANCHORED PROTEIN 1				1.4E-02	3.8E-05	1.00	89.33
	UP	Locus_870_Transcript_8_55_Confidence_0.043_Length_313	62232	77103	77606	3	AT1G52220	CURT1C	CURVATURE THYLAKOID 1C				5.4E-04	2.2E-06	10.33	239.00
	Nodiff	Locus_870_Transcript_38_55_Confidence_0.143_Length_504	62232	77099	77494	3	AT1G52220	CURT1C	CURVATURE THYLAKOID 1C				1.0E+00	9.6E-01	263.00	151.67
	Nodiff	Locus_870_Transcript_14_55_Confidence_0.248_Length_761	62232	77099	77523	3	AT1G52220	CURT1C	CURVATURE THYLAKOID 1C				1.0E+00	9.6E-01	3299.33	3433.67
	UP	Locus_17304_Transcript_10_10_Confidence_0.450_Length_691	62236	76139	76518	2	AT4G16110	ARR2	response regulator 2				1.8E-08	1.8E-10	8.33	2176.67
	Nodiff	Locus_2764_Transcript_25_35_Confidence_0.217_Length_1639	62236	77247	78533	2	AT4G16110	ARR2	response regulator 2				1.0E+00	5.3E-01	368.00	729.67
	down	Locus_21094_Transcript_8_10_Confidence_0.455_Length_1109	62236	84156	85263	2	AT5G42905	na	Polynucleotidyl transferase, ribonuclease H-like superfamily protein				1.6E-10	2.1E-12	326.33	0.00
	Nodiff	Locus_41129_Transcript_1_1_Confidence_0.000_Length_328	62236	83827	84154	2	AT5G42905	na	Polynucleotidyl transferase, ribonuclease H-like superfamily protein				1.0E+00	9.6E-01	1.67	0.00
	down	Locus_38699_Transcript_15_21_Confidence_0.375_Length_1235	62246	85815	87122	1	AT1G68200	CDM1	Zinc finger C-x8-C-x5-C-x3-H type family protein				4.4E-05	2.4E-07	238.00	4.00
	UP	Locus_2_Transcript_214374_835163_Confidence_0.000_Length_1019	62264	38063	39077	2	AT1G22100	na	Inositol-pentakisphosphate 2-kinase family protein				8.7E-10	1.0E-11	0.67	229.67
	Nodiff	Locus_2_Transcript_214392_835163_Confidence_0.000_Length_1626	62264	37126	38643	2	AT1G22100	na	Inositol-pentakisphosphate 2-kinase family protein				1.0E+00	8.5E-01	1926.33	1190.33
	UP	Locus_2_Transcript_363949_835163_Confidence_0.000_Length_677	62283	37560	38020	3	AT3G27520	na	cryptic loci regulator				3.0E-02	7.9E-05	132.67	923.00
	Nodiff	Locus_2_Transcript_363935_835163_Confidence_0.000_Length_732	62283	37240	37861	3	AT3G27520	na	cryptic loci regulator				1.0E+00	7.6E-01	9.33	27.00
	Nodiff	Locus_2_Transcript_363956_835163_Confidence_0.000_Length_336	62283	37078	37717	3	AT3G27520	na	cryptic loci regulator				1.0E+00	9.7E-01	97.67	69.00
	UP	Locus_2_Transcript_470119_835163_Confidence_0.000_Length_1364	62286	6252	7037	1	AT4G23160	CRK8	cysteine-rich RLK (RECEPTOR-like protein kinase) 8				3.5E-03	1.2E-05	2.67	171.00
	UP	Locus_47653_Transcript_1_1_Confidence_0.000_Length_632	62302	152916	153497	1	na	na					3.5E-02	8.9E-05	0.00	53.00
	down	Locus_2_Transcript_55693_835163_Confidence_0.000_Length_671	62307	39875	40547	1	AT4G14130	XTH15	xyloglucan endotransglucosylase/hydrolase 15				1.4E-09	1.7E-11	504.00	12.00
	UP	Locus_1930_Transcript_151_163_Confidence_0.097_Length_1422	62308	68599	70380	2	AT5G24490	na	30S ribosomal protein				1.5E-03	5.7E-06	395.67	1733.00
	Nodiff	Locus_1930_Transcript_9_163_Confidence_0.081_Length_797	62308	70066	70782	2	AT5G24490	na	30S ribosomal protein				1.0E+00	9.4E-01	2136.33	1344.00
	down	Locus_2_Transcript_653037_835163_Confidence_0.000_Length_730	62312	37996	38650	1	na	na					9.6E-04	3.7E-06	69.67	0.00
	UP	Locus_2_Transcript_107653_835163_Confidence_0.000_Length_1083	62326	24195	24953	3	AT5G61620	na	myb-like transcription factor family protein				9.2E-04	3.6E-06	0.00	90.00
	UP	Locus_2_Transcript_107656_835163_Confidence_0.000_Length_986	62326	24002	24760	3	AT5G61620	na	myb-like transcription factor family protein				1.0E+00	2.4E-02	4.00	58.00
	Nodiff	Locus_88920_Transcript_1_1_Confidence_0.500_Length_284	62326	26466	26748	3	AT5G61620	na	myb-like transcription factor family protein				1.0E+00	9.5E-01	0.00	3.00
	UP	Locus_2_Transcript_639351_835163_Confidence_0.000_Length_467	62326	119883	120182	4	AT5G50460	na	secE/sec61-gamma protein transport protein				1.3E-02	3.7E-05	1393.00	5106.00
	Nodiff	Locus_9826_Transcript_2_12_Confidence_0.222_Length_367	62326	119992	120154	4	AT5G50460	na	secE/sec61-gamma protein transport protein				1.0E+00	9.3E-01	1.67	10.67
	Nodiff	Locus_2_Transcript_262349_835163_Confidence_0.000_Length_473	62326	119825	120198	4	AT5G50460	na	secE/sec61-gamma protein transport protein				1.0E+00	9.7E-01	14670.33	11624.33
	Nodiff	Locus_2_Transcript_359303_835163_Confidence_0.000_Length_415	62326	119966	120197	4	AT5G50460	na	secE/sec61-gamma protein transport protein				1.0E+00	1.0E+00	6650.00	6133.33
	UP	Locus_2_Transcript_270731_835163_Confidence_0.000_Length_546	62343	22120	22665	2	AT5G10960	na	Polynucleotidyl transferase, ribonuclease H-like superfamily protein				3.8E-03	1.3E-05	0.33	72.67
	Nodiff	Locus_2_Transcript_270722_835163_Confidence_0.000_Length_1128	62343	21946	23175	2	AT5G10960	na	Polynucleotidyl transferase, ribonuclease H-like superfamily protein				1.0E+00	9.3E-01	2740.67	3482.33
	UP	Locus_2_Transcript_642278_835163_Confidence_0.000_Length_954	62343	150465	150975	1	AT5G56500	Cpn60beta3	chaperonin-60beta3				2.4E-09	2.7E-11	24.67	772.00
	UP	Locus_501_Transcript_6_8_Confidence_0.231_Length_1071	62351	69467	70165	1	AT2G01050	na	zinc ion binding / nucleic acid binding protein				5.6E-03	1.8E-05	0.00	53.67
	UP	Locus_2_Transcript_514232_835163_Confidence_0.000_Length_453	62373	24986	25461	2	na	na					7.6E-04	3.0E-06	12.00	238.33
	Nodiff	Locus_2_Transcript_514228_835163_Confidence_0.000_Length_490	62373	24298	25305	2	na	na					1.0E+00	5.2E-01	682.33	322.67
	UP	Locus_2_Transcript_406994_835163_Confidence_0.000_Length_697	62385	21581	22644	1	na	na					6.2E-08	5.6E-10	0.67	241.67
	UP	Locus_47135_Transcript_7_29_Confidence_0.108_Length_326	62406	116840	117154	1	na	na					2.4E-07	2.1E-09	0.00	158.00
	UP	Locus_2_Transcript_335945_835163_Confidence_0.000_Length_774	62421	355335	355704	1	na	na					1.0E-23	6.9E-25	1.33	1068.00
	down	Locus_38798_Transcript_1_2_Confidence_1.000_Length_1277	62427	2978	4252	1	AT5G42905	na	Polynucleotidyl transferase, ribonuclease H-like superfamily protein				9.9E-06	6.4E-08	156.00	0.67
	UP	Locus_2_Transcript_671867_835163_Confidence_0.000_Length_1077	62470	1644	5101	1	na	na					4.5E-04	1.9E-06	0.00	68.33
	UP	Locus_2_Transcript_576673_835163_Confidence_0.000_Length_1107	62483	22598	23662	3	AT4G29090	na	Ribonuclease H-like superfamily protein				5.6E-07	4.4E-09	0.67	158.67
	Nodiff	Locus_2_Transcript_301923_835163_Confidence_0.000_Length_353	62483	22919	23271	3	AT4G29090	na	Ribonuclease H-like superfamily protein				1.0E+00	9.5E-01	0.33	3.00
	Nodiff	Locus_2_Transcript_301935_835163_Confidence_0.000_Length_838	62483	23950	25760	3	AT4G29090	na	Ribonuclease H-like superfamily protein				1.0E+00	1.0E+00	20.67	20.33
	UP	Locus_2_Transcript_68141_835163_Confidence_0.000_Length_1454	62501	14166	15443	4	na	na					2.4E-04	1.1E-06	1.33	114.33
	Nodiff	Locus_2_Transcript_68164_835163_Confidence_0.000_Length_505	62501	14161	14665	4	na	na					1.0E+00	6.2E-01	8.33	0.00
	Nodiff	Locus_2_Transcript_68147_835163_Confidence_0.000_Length_668	62501	14670	15309	4	na	na					1.0E+00	9.5E-01	0.00	2.67
	Nodiff	Locus_2_Transcript_40984_835163_Confidence_0.000_Length_427	62501	14340	14738	4	na	na					1.0E+00	9.9E-01	0.00	0.67
	UP	Locus_2_Transcript_634192_835163_Confidence_0.000_Length_483	62508	72652	72977	5	AT3G44110	ATJ					3.0E-03	1.0E-05	29.33	438.33
	Nodiff	Locus_2_Transcript_634200_835163_Confidence_0.000_Length_675	62508	72761	73322	5	AT3G44110	ATJ					1.0E+00	3.5E-01	21.33	0.00
	Nodiff	Locus_2_Transcript_634142_835163_Confidence_0.000_Length_1775	62508	72575	72975	5	AT3G44110	ATJ					1.0E+00	9.6E-01	14066.33	15717.00
	Nodiff	Locus_6371_Transcript_3_6_Confidence_0.375_Length_1284	62508	73517	74302	5	AT3G44110	ATJ					1.0E+00	9.9E-01	14.67	23.67
	Nodiff	Locus_2_Transcript_634207_835163_Confidence_0.000_Length_588	62508	72654	72977	5	AT3G44110	ATJ					1.0E+00	1.0E+00	8.33	10.33
	UP	Locus_2_Transcript_800526_835163_Confidence_0.000_Length_958	62523	76963	83778	3	AT3G54420	ATCHITIV	CHITINASE CLASS IV				1.9E-03	6.7E-06	1.33	1194.67
	Nodiff	Locus_181_Transcript_8_37_Confidence_0.135_Length_579	62523	76963	83307	3	AT3G54420	ATCHITIV	CHITINASE CLASS IV				1.0E+00	3.1E-01	449.67	1556.00
	Nodiff	Locus_2_Transcript_800525_835163_Confidence_0.000_Length_467	62523	83232	83639	3	AT3G54420	ATCHITIV	CHITINASE CLASS IV				1.0E+00	8.1E-01	4.00	21.00
	UP	Locus_117_Transcript_89_93_Confidence_0.066_Length_576	62537	255263	255477	1	AT2G40570	na	initiator tRNA phosphoribosyl transferase family protein				2.1E-05	1.2E-07	0.67	144.00
	UP	Locus_2_Transcript_289657_835163_Confidence_0.000_Length_804	62572	16949	17651	1	na	na					1.5E-03	5.8E-06	0.00	68.00
	UP	Locus_2_Transcript_641206_835163_Confidence_0.000_Length_663	62584	115719	116278	4	AT1G74050	na	Ribosomal protein L6 family protein				5.0E-06	3.4E-08	0.67	145.67
	Nodiff	Locus_34709_Transcript_1_1_Confidence_0.000_Length_653	62584	116491	116855	4	AT1G74050	na	Ribosomal protein L6 family protein				1.0E+00	9.5E-01	0.00	4.33
	Nodiff	Locus_2_Transcript_23198_835163_Confidence_0.000_Length_706	62584	115719	116861	4	AT1G74050	na	Ribosomal protein L6 family protein				1.0E+00	9.6E-01	55.33	79.00
	Nodiff	Locus_2_Transcript_23171_835163_Confidence_0.000_Length_868	62584	116489	117287	4	AT1G74050	na	Ribosomal protein L6 family protein				1.0E+00	9.7E-01	25512.00	19954.00
	UP	Locus_2_Transcript_394783_835163_Confidence_0.000_Length_322	62591	76437	76758	2	AT1G28060	RDM16	Pre-mRNA-splicing factor 3				6.0E-03	1.9E-05	2.67	107.67
	Nodiff	Locus_2_Transcript_394741_835163_Confidence_0.000_Length_884	62591	76778	77316	2	AT1G28060	RDM16	Pre-mRNA-splicing factor 3				1.0E+00	1.4E-01	17.67	87.67
	UP	Locus_2_Transcript_96769_835163_Confidence_0.000_Length_1023	62591	87111	87758	1	AT5G60440	AGL62	AGAMOUS-like 62	seed development and size regulation	endosperm		3.1E-02	7.9E-05	6.00	222.00
	down	Locus_301_Transcript_72_420_Confidence_0.022_Length_992	62605	519	1412	1	AT3G55330	PPL1	PsbP-like protein 1				2.4E-32	3.5E-33	1538.67	2.67
	UP	Locus_14987_Transcript_8_11_Confidence_0.500_Length_1038	62620	7354	8392	1	AT2G21100	na	Disease resistance-responsive (dirigent-like protein) family protein				5.4E-03	1.7E-05	444.33	2518.33
	UP	Locus_91769_Transcript_1_1_Confidence_0.833_Length_242	62631	3359	3575	1	na	na					4.5E-10	5.7E-12	0.33	237.00
	UP	Locus_2_Transcript_675175_835163_Confidence_0.000_Length_288	62651	9767	9996	1	na	na					5.5E-03	1.7E-05	0.00	56.67
	UP	Locus_2_Transcript_675182_835163_Confidence_0.000_Length_789	62651	9792	10293	1	AT1G32361	ATL1F					1.1E-05	6.7E-08	3.33	235.33
	down	Locus_2_Transcript_399672_835163_Confidence_0.000_Length_1047	62674	65802	66822	1	AT5G42905	na	Polynucleotidyl transferase, ribonuclease H-like superfamily protein				1.9E-04	9.0E-07	105.00	0.00
	UP	Locus_2_Transcript_649755_835163_Confidence_0.000_Length_470	62682	8993	9466	2	AT1G20540	na					3.8E-09	4.1E-11	1.00	238.67
	Nodiff	Locus_2_Transcript_649782_835163_Confidence_0.000_Length_1719	62682	8127	9583	2	AT1G20540	na					1.0E+00	8.2E-01	1461.67	876.00
	UP	Locus_2_Transcript_551371_835163_Confidence_0.000_Length_553	62685	4503	5052	1	na	na					9.9E-06	6.4E-08	0.33	127.00
	UP	Locus_6680_Transcript_7_18_Confidence_0.522_Length_1539	62687	75118	76232	2	AT3G45010	scpl48	serine carboxypeptidase-like 48				3.6E-04	1.6E-06	8.67	417.33
	Nodiff	Locus_6680_Transcript_16_18_Confidence_0.130_Length_478	62687	55609	76051	2	AT3G45010	scpl48	serine carboxypeptidase-like 48				1.0E+00	9.6E-01	0.00	1.00
	down	Locus_2_Transcript_483822_835163_Confidence_0.000_Length_1083	62700	3961	5152	2	AT5G54160	ATOMT1	O-methyltransferase 1				2.4E-03	8.3E-06	70.00	0.00
	Nodiff	Locus_2_Transcript_483814_835163_Confidence_0.000_Length_734	62700	5083	35209	2	AT5G54160	ATOMT1	O-methyltransferase 1				1.0E+00	9.1E-01	18.00	4.33
	UP	Locus_7576_Transcript_13_15_Confidence_0.192_Length_1128	62758	46061	57790	1	AT4G27750	ISI1	IMPAIRED SUCROSE INDUCTION 1				2.1E-08	2.0E-10	0.00	192.00
	UP	Locus_2_Transcript_600842_835163_Confidence_0.000_Length_650	62761	125503	126159	3	AT5G67570	DG1	DELAYED GREENING 1				4.3E-03	1.4E-05	0.33	67.67
	Nodiff	Locus_2_Transcript_600845_835163_Confidence_0.000_Length_752	62761	125503	126254	3	AT5G67570	DG1	DELAYED GREENING 1				1.0E+00	9.6E-01	679.67	456.67
	Nodiff	Locus_3643_Transcript_15_20_Confidence_0.517_Length_1048	62761	126392	128002	3	AT5G67570	DG1	DELAYED GREENING 1				1.0E+00	9.6E-01	14.00	25.67
	UP	Locus_2_Transcript_834045_835163_Confidence_0.000_Length_1264	62785	1	1190	1	AT4G11610	MCTP7	C2 calcium/lipid-binding plant phosphoribosyltransferase family protein				1.7E-02	4.6E-05	26.33	278.33
	down	Locus_2_Transcript_519489_835163_Confidence_0.000_Length_1680	62787	25	664	2	na	na					5.2E-03	1.7E-05	135.67	1.67
	Nodiff	Locus_2_Transcript_519491_835163_Confidence_0.000_Length_996	62787	25	1097	2	na	na					1.0E+00	1.0E+00	0.00	0.00
	UP	Locus_2_Transcript_450401_835163_Confidence_0.000_Length_1515	62801	3237	4253	3	AT4G23160	CRK8	cysteine-rich RLK (RECEPTOR-like protein kinase) 8				5.9E-05	3.1E-07	78.67	719.00
	APO	Locus_51129_Transcript_1_1_Confidence_0.000_Length_718	62801	2202	2919	3	AT4G02960	atRE2	cysteine-rich RLK (RECEPTOR-like protein kinase) 8				1.0E+00	9.7E-02	0.00	12.67
	Nodiff	Locus_2_Transcript_388495_835163_Confidence_0.000_Length_752	62801	356	1107	3	AT4G02960	atRE2	cysteine-rich RLK (RECEPTOR-like protein kinase) 8				1.0E+00	6.9E-01	1.33	12.00
	UP	Locus_2_Transcript_219982_835163_Confidence_0.000_Length_1263	62807	68113	69119	2	na	na					1.4E-02	3.8E-05	279.00	1359.33
	Nodiff	Locus_75139_Transcript_7_7_Confidence_0.600_Length_244	62807	67604	67745	2	na	na					1.0E+00	9.7E-01	1.00	0.00
	UP	Locus_3975_Transcript_19_21_Confidence_0.100_Length_1196	62825	42276	43616	2	AT5G39810	AGL98	AGAMOUS-like 98				6.2E-05	3.2E-07	1.00	121.33
	Nodiff	Locus_3975_Transcript_8_21_Confidence_0.100_Length_519	62825	43023	43535	2	AT5G39810	AGL98	AGAMOUS-like 98				1.0E+00	9.6E-01	6.33	1.67
	UP	Locus_2251_Transcript_8_15_Confidence_0.208_Length_989	62857	732	1137	1	AT2G02650	na	Ribonuclease H-like superfamily protein				1.8E-02	4.8E-05	0.00	51.33
	UP	Locus_2_Transcript_68864_835163_Confidence_0.000_Length_956	63215	1004	1887	2	na	na					1.2E-04	5.9E-07	1.33	220.33
	Nodiff	Locus_2_Transcript_68865_835163_Confidence_0.000_Length_471	63215	1417	1887	2	na	na					1.0E+00	9.7E-01	3.33	1.33
	UP	Locus_2_Transcript_414869_835163_Confidence_0.000_Length_1333	63643	7301	7978	1	AT3G09510	na	Ribonuclease H-like superfamily protein				1.0E-06	7.6E-09	9.33	908.33
	UP	Locus_2_Transcript_590439_835163_Confidence_0.000_Length_460	66140	7840	8234	4	AT4G35090	CAT2	catalase 2				3.2E-02	8.1E-05	2.00	105.33
	Nodiff	Locus_10616_Transcript_4_23_Confidence_0.100_Length_512	66140	8339	8399	4	AT4G35090	CAT2	catalase 2				1.0E+00	5.1E-01	0.00	14.67
	APO	Locus_8481_Transcript_1_12_Confidence_0.182_Length_404	66140	7611	7707	4	AT4G35090	CAT2	catalase 2				1.0E+00	8.1E-01	0.00	3.33
	Nodiff	Locus_10616_Transcript_3_23_Confidence_0.100_Length_638	66140	8339	8402	4	AT4G35090	CAT2	catalase 2				1.0E+00	9.6E-01	0.00	2.33
	UP	Locus_2_Transcript_575035_835163_Confidence_0.000_Length_1038	70915	518	993	2	na	na					3.0E-02	7.8E-05	0.00	53.33
	Nodiff	Locus_2_Transcript_22253_835163_Confidence_0.000_Length_608	70915	564	993	2	na	na					1.0E+00	1.0E+00	4.00	4.67
	UP	Locus_2_Transcript_631702_835163_Confidence_0.000_Length_1398	70996	950	2105	1	na	na					1.7E-03	6.3E-06	54.33	916.67
	down	Locus_2_Transcript_390706_835163_Confidence_0.000_Length_442	71010	62660	63116	2	AT2G44610	ATRAB6A					1.3E-06	9.2E-09	270.00	5.67
	Nodiff	Locus_2_Transcript_390705_835163_Confidence_0.000_Length_1222	71010	62660	63127	2	AT2G44610	ATRAB6A					1.0E+00	9.6E-01	3949.33	4303.33
	down	Locus_33931_Transcript_7_29_Confidence_0.528_Length_1208	71459	18929	19929	1	AT1G72000	A/N-InvF	alkaline/neutral invertase F				2.7E-05	1.5E-07	214.33	2.33
	UP	Locus_2_Transcript_325734_835163_Confidence_0.000_Length_2369	72062	5139	6631	1	AT4G29090	na	Ribonuclease H-like superfamily protein				1.3E-21	7.6E-23	5.67	4130.33
	down	Locus_2126_Transcript_36_119_Confidence_0.016_Length_535	74937	1	361	1	na	na					9.7E-04	3.7E-06	274.33	8.33
	UP	Locus_2_Transcript_168809_835163_Confidence_0.000_Length_685	76364	29369	30058	2	na	na					3.3E-03	1.1E-05	36.33	2259.67
	Nodiff	Locus_2_Transcript_168805_835163_Confidence_0.000_Length_621	76364	29300	29751	2	na	na					1.0E+00	9.6E-01	2.67	5.33
	UP	Locus_2_Transcript_455380_835163_Confidence_0.000_Length_745	77875	6974	7290	3	AT4G29090	na	Ribonuclease H-like superfamily protein				7.8E-09	8.0E-11	0.00	160.33
	Nodiff	Locus_2_Transcript_455281_835163_Confidence_0.000_Length_873	77875	6850	7723	3	AT4G29090	na	Ribonuclease H-like superfamily protein				1.0E+00	9.9E-01	115.33	127.33
	Nodiff	Locus_2_Transcript_455378_835163_Confidence_0.000_Length_1058	77875	6771	7723	3	AT4G29090	na	Ribonuclease H-like superfamily protein				1.0E+00	1.0E+00	12.67	10.67
	UP	Locus_3000_Transcript_18_18_Confidence_0.378_Length_694	80505	881	1113	1	na	na					1.3E-12	2.4E-14	0.00	257.33
	UP	Locus_3000_Transcript_3_18_Confidence_0.054_Length_577	80505	881	1113	1	na	na					1.4E-20	6.2E-22	0.33	643.00
	down	Locus_2_Transcript_267013_835163_Confidence_0.000_Length_1154	81208	3445	4448	1	AT5G48050	na	Copia-like polyprotein/retrotransposon				1.0E-02	3.0E-05	82.33	0.67
	UP	Locus_2_Transcript_231743_835163_Confidence_0.000_Length_1249	82168	4136	4685	2	AT1G74890	ARR15	response regulator 15				3.1E-11	4.8E-13	1.00	375.00
	Nodiff	Locus_2_Transcript_231719_835163_Confidence_0.000_Length_1306	82168	4136	4684	2	AT1G74890	ARR15	response regulator 15				1.0E+00	1.0E+00	676.00	719.33
	UP	Locus_2_Transcript_292477_835163_Confidence_0.000_Length_1087	82596	4970	6244	4	AT1G06840	na	Leucine-rich repeat protein kinase family protein				2.7E-03	9.2E-06	0.33	88.33
	Nodiff	Locus_2_Transcript_292484_835163_Confidence_0.000_Length_635	82596	5406	6048	4	AT1G06840	na	Leucine-rich repeat protein kinase family protein				1.0E+00	9.7E-01	0.33	2.00
	Nodiff	Locus_2_Transcript_292483_835163_Confidence_0.000_Length_635	82596	5406	6048	4	AT1G06840	na	Leucine-rich repeat protein kinase family protein				1.0E+00	1.0E+00	0.00	0.33
	Nodiff	Locus_2_Transcript_292485_835163_Confidence_0.000_Length_635	82596	5406	6048	4	AT1G06840	na	Leucine-rich repeat protein kinase family protein				1.0E+00	1.0E+00	0.33	1.00
	down	Locus_2_Transcript_710579_835163_Confidence_0.000_Length_526	84535	1275	1776	1	na	na					6.6E-03	2.0E-05	60.33	0.00
	UP	Locus_2_Transcript_371235_835163_Confidence_0.000_Length_1029	85645	1	667	5	AT4G23160	CRK8	cysteine-rich RLK (RECEPTOR-like protein kinase) 8				1.1E-05	6.9E-08	6.00	238.00
	Nodiff	Locus_2_Transcript_371232_835163_Confidence_0.000_Length_896	85645	672	1567	5	AT4G23160	CRK8	cysteine-rich RLK (RECEPTOR-like protein kinase) 8				1.0E+00	9.5E-01	4.00	17.00
	Nodiff	Locus_2_Transcript_371216_835163_Confidence_0.000_Length_536	85645	72	607	5	AT4G23160	CRK8	cysteine-rich RLK (RECEPTOR-like protein kinase) 8				1.0E+00	9.6E-01	0.00	1.67
	Nodiff	Locus_2_Transcript_371229_835163_Confidence_0.000_Length_452	85645	605	1056	5	AT4G23160	CRK8	cysteine-rich RLK (RECEPTOR-like protein kinase) 8				1.0E+00	9.9E-01	0.00	0.67
	Nodiff	Locus_2_Transcript_371212_835163_Confidence_0.000_Length_395	85645	213	607	5	AT4G23160	CRK8	cysteine-rich RLK (RECEPTOR-like protein kinase) 8				1.0E+00	1.0E+00	0.00	0.67
	down	Locus_2_Transcript_833627_835163_Confidence_0.000_Length_1237	88443	2783	5692	2	AT1G26170	na	ARM repeat superfamily protein				1.3E-08	1.3E-10	405.67	4.67
	Nodiff	Locus_2_Transcript_833635_835163_Confidence_0.000_Length_576	88443	3783	4074	2	AT1G26170	na	ARM repeat superfamily protein				1.0E+00	1.0E+00	1.67	1.00
	down	Locus_2_Transcript_438846_835163_Confidence_0.000_Length_1697	88649	107	783	1	AT1G48120	MAIL3	Encodes a nuclear localized aminotransferase-like protein containing a plant mobile domain.				1.3E-05	8.2E-08	483.33	24.33
	UP	Locus_2_Transcript_642298_835163_Confidence_0.000_Length_618	88815	4111	8692	3	na	na					4.5E-03	1.4E-05	0.00	82.00
	Nodiff	Locus_2_Transcript_642299_835163_Confidence_0.000_Length_686	88815	4425	8692	3	na	na					1.0E+00	7.1E-01	379.33	618.67
	Nodiff	Locus_2_Transcript_167590_835163_Confidence_0.000_Length_471	88815	3793	4590	3	na	na					1.0E+00	8.9E-01	30.67	63.00
	UP	Locus_2_Transcript_66918_835163_Confidence_0.000_Length_441	88957	5903	6296	1	na	na					1.6E-02	4.4E-05	7.33	296.33
	UP	Locus_2_Transcript_60266_835163_Confidence_0.000_Length_539	89109	8051	8574	2	AT5G42905	na	Polynucleotidyl transferase, ribonuclease H-like superfamily protein				1.0E-05	6.5E-08	0.00	100.67
	Nodiff	Locus_2_Transcript_343962_835163_Confidence_0.000_Length_774	89109	8061	8735	2	AT5G42905	na	Polynucleotidyl transferase, ribonuclease H-like superfamily protein				1.0E+00	5.3E-01	9.33	0.00
	down	Locus_2_Transcript_167310_835163_Confidence_0.000_Length_928	89110	37137	38670	1	AT1G05070	na	transmembrane protein, putative (DUF1068)				2.3E-11	3.6E-13	301.00	0.00
	UP	Locus_2_Transcript_298977_835163_Confidence_0.000_Length_1198	89651	788	1636	5	AT1G04960	na	golgin family A protein (DUF1664)				1.4E-02	3.8E-05	5.67	178.67
	UP	Locus_2_Transcript_299847_835163_Confidence_0.000_Length_1239	89651	560	1661	5	AT1G04960	na	golgin family A protein (DUF1664)				1.0E+00	1.8E-03	46.00	284.33
	Nodiff	Locus_2_Transcript_298876_835163_Confidence_0.000_Length_706	89651	1430	1658	5	AT1G04960	na	golgin family A protein (DUF1664)				1.0E+00	9.8E-01	7.00	10.67
	Nodiff	Locus_2_Transcript_298969_835163_Confidence_0.000_Length_752	89651	1301	1636	5	AT1G04960	na	golgin family A protein (DUF1664)				1.0E+00	9.8E-01	1.00	3.00
	Nodiff	Locus_2_Transcript_299898_835163_Confidence_0.000_Length_1396	89651	594	1660	5	AT1G04960	na	golgin family A protein (DUF1664)				1.0E+00	9.8E-01	235.33	162.67

## Sheet: Table S4
	Table S4. Transcripts annotated as phenotype-specific. Phenotype-specific transcripts were defined as transcripts expressed in all samples of a given phenotype and absent in all samples of the opposite phenotype. For each locus ID, transcript varians displaying no significant expression differences between sexual and aposporous sampleas are also reported. For each transcript, the locus ID in our …
	GE pattern	Feature ID	Locus ID (damara)	alignment start	alignment end	allelel variants	Arabidopsis locus	Primary gene name	Description	repDB18	Gorep	epigenetic mod	Bonferroni p-value correction	FDR p-value correction	sexual - Means	aposporous - Means
	APO	Locus_10991_Transcript_13_14_Confidence_0.190_Length_709	7	62678	62996	3	na	na					1.0E+00	8.7E-01	0.00	2.67
	Nodiff	Locus_10991_Transcript_2_14_Confidence_0.238_Length_479	7	62678	63040	3	na	na					1.0E+00	3.1E-01	1.00	15.67
	Nodiff	Locus_80384_Transcript_1_1_Confidence_0.000_Length_211	7	62065	63137	3	na	na					1.0E+00	1.0E+00	1.33	0.67
	APO	Locus_2_Transcript_20664_835163_Confidence_0.000_Length_575	7	44430	44993	2	AT3G10020	na	plant/protein;(source:Araport11)				1.0E+00	1.8E-01	0.00	14.33
	Nodiff	Locus_2_Transcript_20658_835163_Confidence_0.000_Length_661	7	44413	44777	2	AT3G10020	na	plant/protein;(source:Araport11)				1.0E+00	8.5E-01	0.00	4.33
	APO	Locus_8477_Transcript_3_5_Confidence_0.105_Length_1096	14	22672	23252	3	AT5G54770	THI1					1.0E+00	1.6E-02	0.00	29.00
	Nodiff	Locus_3187_Transcript_1_15_Confidence_0.206_Length_446	14	23284	24000	3	AT5G54770	THI1					1.0E+00	1.0E+00	5.67	4.67
	Nodiff	Locus_3187_Transcript_14_15_Confidence_0.294_Length_668	14	22395	23444	3	AT5G54770	THI1					1.0E+00	9.7E-01	4.67	1.67
	APO	Locus_2_Transcript_671860_835163_Confidence_0.000_Length_1066	17	23122	23987	4	AT3G18860	na	transducin family protein / WD-40 repeat family protein;(source:Araport11)				5.4E-08	5.0E-10	0.00	154.00
	Nodiff	Locus_2_Transcript_371339_835163_Confidence_0.000_Length_613	17	23862	25194	4	AT3G18860	na	transducin family protein / WD-40 repeat family protein;(source:Araport11)				1.0E+00	1.0E+00	4.67	4.00
	Nodiff	Locus_2_Transcript_671893_835163_Confidence_0.000_Length_1117	17	23767	25194	4	AT3G18860	na	transducin family protein / WD-40 repeat family protein;(source:Araport11)				1.0E+00	9.6E-01	11.33	5.67
	Nodiff	Locus_2_Transcript_671897_835163_Confidence_0.000_Length_917	17	23767	25194	4	AT3G18860	na	transducin family protein / WD-40 repeat family protein;(source:Araport11)				1.0E+00	1.0E+00	73.67	72.33
	APO	Locus_2_Transcript_514493_835163_Confidence_0.000_Length_343	24	165410	165722	1	na	na					1.0E+00	8.9E-01	0.00	2.33
	APO	Locus_2_Transcript_369043_835163_Confidence_0.000_Length_459	29	4647	4946	1	na	na					1.0E+00	4.8E-01	0.00	6.00
	APO	Locus_13920_Transcript_1_13_Confidence_0.310_Length_360	46	34225	34308	2	AT4G01870	na					1.0E+00	6.6E-01	0.00	4.33
	Nodiff	Locus_51518_Transcript_2_4_Confidence_0.455_Length_527	46	34279	34799	2	AT4G01870	na					1.0E+00	9.6E-01	3.00	0.67
	APO	Locus_2_Transcript_561254_835163_Confidence_0.000_Length_760	46	48819	49327	1	AT4G29090	na	Ribonuclease H-like superfamily protein;(source:Araport11)				1.0E+00	4.3E-03	0.00	26.67
	APO	Locus_22425_Transcript_2_4_Confidence_0.333_Length_632	2279	149	715	5	AT5G42905	na	Polynucleotidyl transferase, ribonuclease H-like superfamily protein;(source:Araport11)				1.0E+00	1.2E-01	0.00	13.33
	down	Locus_27496_Transcript_6_7_Confidence_0.333_Length_1311	2279	17	1267	5	AT5G42905	na	Polynucleotidyl transferase, ribonuclease H-like superfamily protein;(source:Araport11)				9.6E-01	1.5E-03	105.00	0.00
	Nodiff	Locus_2_Transcript_152458_835163_Confidence_0.000_Length_922	2279	75	745	5	AT5G42905	na	Polynucleotidyl transferase, ribonuclease H-like superfamily protein;(source:Araport11)				1.0E+00	1.3E-01	15.67	0.33
	Nodiff	Locus_2_Transcript_548377_835163_Confidence_0.000_Length_475	2279	15	489	5	AT5G42905	na	Polynucleotidyl transferase, ribonuclease H-like superfamily protein;(source:Araport11)				1.0E+00	9.4E-01	7.67	0.33
	Nodiff	Locus_7571_Transcript_4_5_Confidence_0.500_Length_1575	2279	3	1503	5	AT5G42905	na	Polynucleotidyl transferase, ribonuclease H-like superfamily protein;(source:Araport11)				1.0E+00	7.7E-01	262.67	38.00
	APO	Locus_2_Transcript_320258_835163_Confidence_0.000_Length_745	2915	649	766	3	na	na					1.0E+00	1.5E-01	0.00	11.33
	Nodiff	Locus_2_Transcript_717799_835163_Confidence_0.000_Length_595	2915	618	1007	3	na	na					1.0E+00	9.1E-01	328.67	466.33
	Nodiff	Locus_2_Transcript_717807_835163_Confidence_0.000_Length_441	2915	982	1417	3	na	na					1.0E+00	9.6E-01	1026.00	1166.33
	Nodiff	Locus_5572_Transcript_47_81_Confidence_0.036_Length_391	18028	6	406	11	na	na					1.0E+00	9.0E-01	11.67	2.00
	Nodiff	Locus_5572_Transcript_74_81_Confidence_0.039_Length_500	18028	5	368	11	na	na					1.0E+00	9.6E-01	10.00	2.00
	Nodiff	Locus_39445_Transcript_17_22_Confidence_0.257_Length_413	18028	1	368	11	na	na					1.0E+00	3.8E-01	25.67	2.00
	Nodiff	Locus_50573_Transcript_14_42_Confidence_0.377_Length_795	18028	1	411	11	na	na					1.0E+00	2.7E-01	102.67	19.67
	Nodiff	Locus_50573_Transcript_16_42_Confidence_0.187_Length_332	18028	87	398	11	na	na					1.0E+00	1.0E+00	0.33	0.00
	Nodiff	Locus_77797_Transcript_4_8_Confidence_0.620_Length_441	18028	1	411	11	na	na					1.0E+00	6.5E-01	18.33	2.00
	Nodiff	Locus_86641_Transcript_3_8_Confidence_0.298_Length_391	18028	2	411	11	na	na					1.0E+00	7.3E-01	16.00	1.67
	Nodiff	Locus_86641_Transcript_8_8_Confidence_0.333_Length_289	18028	52	330	11	na	na					1.0E+00	9.1E-01	12.33	2.67
	Nodiff	Locus_149948_Transcript_1_1_Confidence_1.000_Length_421	18028	9	406	11	na	na					1.0E+00	9.6E-01	52.00	25.67
	Nodiff	Locus_164588_Transcript_1_1_Confidence_1.000_Length_316	18028	112	405	11	na	na					1.0E+00	7.0E-01	66.67	16.33
	SEX	Locus_50573_Transcript_30_42_Confidence_0.098_Length_280	18028	93	368	11	na	na					1.0E+00	6.5E-01	7.00	0.00
	APO	Locus_15076_Transcript_2_2_Confidence_0.000_Length_543	25981	524	620	1	AT5G64350	ATFKBP12	ARABIDOPSIS THALIANA FK506-BINDING PROTEIN 12				1.0E+00	4.2E-02	0.00	17.00
	APO	Locus_2_Transcript_497512_835163_Confidence_0.000_Length_650	26682	1	342	1	AT4G24000	ATCSLG2	ARABIDOPSIS THALIANA CELLULOSE SYNTHASE LIKE G2				1.0E+00	3.1E-02	0.00	16.33
	APO	Locus_54190_Transcript_1_1_Confidence_0.000_Length_317	28397	22	170	1	na	na					1.0E+00	6.8E-01	0.00	4.67
	APO	Locus_23437_Transcript_4_7_Confidence_0.636_Length_639	29189	1499	1949	1	na	na					1.0E+00	8.1E-02	0.00	15.00
	APO	Locus_5495_Transcript_20_23_Confidence_0.074_Length_604	29394	3321	3729	1	na	na					1.0E+00	2.7E-01	0.00	8.33
	APO	Locus_2_Transcript_617062_835163_Confidence_0.000_Length_654	29776	710	1323	1	na	na					1.4E-01	3.0E-04	0.00	43.33
	APO	Locus_10866_Transcript_18_35_Confidence_0.259_Length_649	29976	5	575	1	AT3G29590	AT5MAT					1.0E+00	3.6E-01	0.00	8.00
	APO	Locus_10866_Transcript_25_35_Confidence_0.231_Length_741	29976	66	757	1	AT5G39090	na	HXXXD-type acyl-transferase family protein;(source:Araport11)				1.4E-01	2.9E-04	0.00	45.67
	APO	Locus_2_Transcript_151805_835163_Confidence_0.000_Length_464	31245	311	645	2	AT4G28260	na	acyl-UDP-N-acetylglucosamine O-acyltransferase;(source:Araport11)				1.0E+00	5.7E-01	0.00	5.33
	Nodiff	Locus_2_Transcript_151833_835163_Confidence_0.000_Length_1270	31245	1219	2203	2	AT4G28260	na	acyl-UDP-N-acetylglucosamine O-acyltransferase;(source:Araport11)				1.0E+00	1.0E+00	951.33	876.00
	APO	Locus_2_Transcript_262050_835163_Confidence_0.000_Length_383	31910	362	634	1	na	na					1.0E+00	7.8E-01	0.00	4.00
	APO	Locus_26149_Transcript_2_3_Confidence_0.400_Length_538	32391	1803	2300	1	AT2G05910	na	LURP-one-like protein (DUF567);(source:Araport11)				1.0E+00	4.5E-01	0.00	7.00
	APO	Locus_8183_Transcript_1_3_Confidence_0.167_Length_506	32634	1435	1940	1	AT2G01050	na	zinc ion binding / nucleic acid binding protein;(source:Araport11)				1.0E+00	8.8E-02	0.00	13.00
	APO	Locus_26004_Transcript_1_2_Confidence_0.333_Length_356	32957	1697	2523	2	na	na					1.0E+00	8.5E-01	0.00	2.67
	Nodiff	Locus_26004_Transcript_2_2_Confidence_0.000_Length_365	32957	1697	2530	2	na	na					1.0E+00	9.6E-01	3.67	0.33
	APO	Locus_371_Transcript_5_6_Confidence_0.500_Length_913	32993	660	1435	1	AT4G24190	AtHsp90-7	HEAT SHOCK PROTEIN 90-7				1.0E+00	6.6E-02	0.00	14.00
	APO	Locus_24010_Transcript_1_4_Confidence_0.200_Length_567	33220	2883	3449	1	AT3G18170	na	Glycosyltransferase family 61 protein;(source:Araport11)				1.0E+00	4.0E-01	0.00	7.67
	APO	Locus_2_Transcript_503054_835163_Confidence_0.000_Length_648	33235	1295	1942	3	AT4G14690	ELIP2					1.0E+00	6.3E-02	0.00	16.33
	Nodiff	Locus_2_Transcript_67901_835163_Confidence_0.000_Length_608	33235	1185	1456	3	AT4G14690	ELIP2					1.0E+00	9.6E-01	13.00	22.33
	UP	Locus_2_Transcript_503123_835163_Confidence_0.000_Length_893	33235	899	1456	3	AT4G14690	ELIP2					1.0E+00	1.9E-02	79.00	425.33
	APO	Locus_2_Transcript_785368_835163_Confidence_0.000_Length_314	33251	1895	2205	2	AT5G16760	AtITPK1	Arabidopsis thaliana inositol (1,3,4) P3 5/6-kinase 1				8.9E-04	3.5E-06	0.00	65.00
	Nodiff	Locus_2_Transcript_785378_835163_Confidence_0.000_Length_1161	33251	1607	2579	2	AT5G16760	AtITPK1	Arabidopsis thaliana inositol (1,3,4) P3 5/6-kinase 1				1.0E+00	7.9E-01	2252.00	1327.33
	SEX	Locus_2_Transcript_14646_835163_Confidence_0.000_Length_672	33444	438	1109	1	na	na					1.0E+00	1.7E-01	12.67	0.00
	APO	Locus_2_Transcript_584702_835163_Confidence_0.000_Length_463	33669	263	335	2	na	na					1.0E+00	3.6E-01	0.00	7.33
	Nodiff	Locus_13758_Transcript_8_21_Confidence_0.638_Length_590	33669	1	436	2	na	na					1.0E+00	9.9E-01	38.33	43.33
	Nodiff	Locus_2_Transcript_725238_835163_Confidence_0.000_Length_558	33765	1774	2323	2	AT4G10320	na	tRNA synthetase class I (I, L, M and V) family protein;(source:Araport11)				1.0E+00	1.0E+00	4.33	3.67
	SEX	Locus_25343_Transcript_13_27_Confidence_0.213_Length_424	33765	1556	1614	2	AT4G10320	na	tRNA synthetase class I (I, L, M and V) family protein;(source:Araport11)				4.0E-05	2.2E-07	94.33	0.00
	APO	Locus_3270_Transcript_57_140_Confidence_0.014_Length_282	33950	308	578	1	AT5G38280	PR5K	PR5-like receptor kinase				1.0E+00	6.5E-01	0.00	5.33
	APO	Locus_948_Transcript_30_33_Confidence_0.091_Length_657	33982	1	364	1	AT1G74970	RPS9	ribosomal protein S9				1.0E+00	5.9E-01	0.00	5.33
	APO	Locus_2_Transcript_424936_835163_Confidence_0.000_Length_209	34085	161	346	1	AT2G45670	LYSOPHOSPHATIDYLETHANOLAMINE ACYLTRANSFERASE2 (LPEAT2)	Encodes an acyl-CoA: lysophosphatidylethanolamine acyltransferase with 20:0-CoA being the best acyl donor. Mutations adversely affect the growth of plants and result in decreased lipid content in roots and seeds.				1.0E+00	9.0E-01	0.00	2.33
	APO	Locus_18916_Transcript_1_1_Confidence_0.000_Length_755	34652	143	282	2	AT4G14110	COP9	CONSTITUTIVE PHOTOMORPHOGENIC 9	embryo defective phenotype			1.0E+00	4.4E-01	0.00	7.33
	Nodiff	Locus_2_Transcript_718253_835163_Confidence_0.000_Length_335	34652	189	275	2	AT4G14110	COP9	CONSTITUTIVE PHOTOMORPHOGENIC 9	embryo defective phenotype			1.0E+00	9.6E-01	0.00	1.00
	APO	Locus_21224_Transcript_1_1_Confidence_0.000_Length_519	35036	93	360	2	AT1G65590	ATHEX1					1.0E+00	6.9E-01	0.00	4.00
	Nodiff	Locus_202_Transcript_11_38_Confidence_0.022_Length_507	35036	15	521	2	AT1G65590	ATHEX1					1.0E+00	1.0E+00	168.67	166.33
	APO	Locus_7683_Transcript_7_8_Confidence_0.217_Length_455	35054	4861	5154	1	na	na					6.8E-12	1.2E-13	0.00	413.67
	APO	Locus_7863_Transcript_1_1_Confidence_0.000_Length_783	35181	10797	11564	1	AT2G01050	na	zinc ion binding / nucleic acid binding protein;(source:Araport11)				1.0E+00	8.2E-02	0.00	13.33
	APO	Locus_2_Transcript_533378_835163_Confidence_0.000_Length_463	35234	2678	4519	2	AT3G27890	NQR	NADPH:quinone oxidoreductase				1.0E+00	6.1E-01	0.00	6.67
	Nodiff	Locus_13084_Transcript_21_50_Confidence_0.128_Length_844	35234	2302	4825	2	AT3G27890	NQR	NADPH:quinone oxidoreductase				1.0E+00	6.9E-01	90.00	31.67
	SEX	Locus_31171_Transcript_1_2_Confidence_0.667_Length_388	35482	3352	4056	1	AT1G60930	ATRECQ4B	RECQ helicase L4B				1.0E+00	4.5E-01	8.00	0.00
	APO	Locus_2118_Transcript_104_120_Confidence_0.020_Length_748	35796	4665	5295	2	AT2G45580	CYP76C3	cytochrome P450, family 76, subfamily C, polypeptide 3				1.0E+00	6.5E-03	0.00	43.33
	Nodiff	Locus_40316_Transcript_1_3_Confidence_0.667_Length_443	35796	5788	6226	2	AT2G45580	CYP76C3	cytochrome P450, family 76, subfamily C, polypeptide 3				1.0E+00	9.2E-01	5.67	0.33
	APO	Locus_2_Transcript_388571_835163_Confidence_0.000_Length_851	36306	1	784	3	AT3G17152	na	Plant invertase/pectin methylesterase inhibitor superfamily protein;(source:Araport11)				3.2E-11	5.0E-13	0.00	497.33
	Nodiff	Locus_2_Transcript_388565_835163_Confidence_0.000_Length_767	36306	1	577	3	AT3G17152	na	Plant invertase/pectin methylesterase inhibitor superfamily protein;(source:Araport11)				1.0E+00	9.6E-01	0.00	1.00
	Nodiff	Locus_2_Transcript_388582_835163_Confidence_0.000_Length_758	36306	1	691	3	AT3G17152	na	Plant invertase/pectin methylesterase inhibitor superfamily protein;(source:Araport11)				1.0E+00	9.6E-01	0.33	2.67
	APO	Locus_2_Transcript_166174_835163_Confidence_0.000_Length_482	36317	2336	2739	1	AT2G23810	TET8	tetraspanin8				1.0E+00	6.2E-01	0.00	5.00
	Nodiff	Locus_2_Transcript_690474_835163_Confidence_0.000_Length_426	36427	1077	1388	2	AT5G08415	LIP1	lipoyl synthase 1				1.0E+00	7.9E-01	20.33	4.33
	SEX	Locus_2_Transcript_690492_835163_Confidence_0.000_Length_439	36427	835	1023	2	AT5G08415	LIP1	lipoyl synthase 1				1.0E+00	7.5E-01	4.33	0.00
	Nodiff	Locus_2_Transcript_735569_835163_Confidence_0.000_Length_707	36764	982	2396	4	AT1G01950	ARK2	armadillo repeat kinesin 2				1.0E+00	9.6E-01	13.00	18.33
	Nodiff	Locus_2_Transcript_735592_835163_Confidence_0.000_Length_1016	36764	2374	5272	4	AT1G01950	ARK2	armadillo repeat kinesin 2				1.0E+00	1.0E+00	119.00	96.67
	Nodiff	Locus_2_Transcript_735599_835163_Confidence_0.000_Length_834	36764	2340	2520	4	AT1G01950	ARK2	armadillo repeat kinesin 2				1.0E+00	1.0E+00	4.00	3.33
	SEX	Locus_2_Transcript_735580_835163_Confidence_0.000_Length_459	36764	2374	2577	4	AT1G01950	ARK2	armadillo repeat kinesin 2				1.0E+00	9.6E-01	1.00	0.00
	APO	Locus_2_Transcript_548364_835163_Confidence_0.000_Length_908	36828	18645	19547	4	AT5G42905	na	Polynucleotidyl transferase, ribonuclease H-like superfamily protein;(source:Araport11)				1.0E+00	8.9E-03	0.00	22.67
	Nodiff	Locus_2_Transcript_122043_835163_Confidence_0.000_Length_541	36828	19026	19555	4	AT5G42905	na	Polynucleotidyl transferase, ribonuclease H-like superfamily protein;(source:Araport11)				1.0E+00	1.0E+00	0.00	0.33
	Nodiff	Locus_2_Transcript_649221_835163_Confidence_0.000_Length_1159	36828	18409	19555	4	AT5G42905	na	Polynucleotidyl transferase, ribonuclease H-like superfamily protein;(source:Araport11)				1.0E+00	7.4E-01	84.67	30.00
	Nodiff	Locus_2_Transcript_807279_835163_Confidence_0.000_Length_386	36828	17951	18382	4	AT5G42905	na	Polynucleotidyl transferase, ribonuclease H-like superfamily protein;(source:Araport11)				1.0E+00	9.6E-01	2.33	0.00
	APO	Locus_78189_Transcript_1_1_Confidence_0.000_Length_208	36990	3580	3787	1	na	na					1.0E+00	7.3E-01	0.00	4.33
	APO	Locus_10472_Transcript_1_1_Confidence_0.000_Length_705	37064	2660	2952	1	AT1G21760	ATFBP7	F-BOX PROTEIN 7				1.0E+00	4.3E-01	0.00	6.33
	APO	Locus_2_Transcript_380465_835163_Confidence_0.000_Length_1567	37131	4052	5618	1	AT5G48740	na	Leucine-rich repeat protein kinase family protein;(source:Araport11)				1.0E+00	2.7E-02	0.00	28.00
	SEX	Locus_83696_Transcript_1_2_Confidence_0.833_Length_918	37163	3647	4328	1	na	na					1.8E-05	1.0E-07	128.00	0.00
	APO	Locus_8469_Transcript_1_2_Confidence_0.500_Length_239	37255	3889	3995	2	AT1G79260	na	nitrobindin heme-binding domain protein;(source:Araport11)				1.0E+00	5.7E-01	0.00	5.33
	Nodiff	Locus_163240_Transcript_1_1_Confidence_1.000_Length_247	37255	3932	4132	2	AT1G79260	na					1.0E+00	1.0E+00	1.33	0.33
	APO	Locus_2_Transcript_497517_835163_Confidence_0.000_Length_756	37298	9310	9987	1	AT3G09510	na	Ribonuclease H-like superfamily protein;(source:Araport11)				1.0E+00	5.5E-03	0.00	24.00
	APO	Locus_2837_Transcript_49_106_Confidence_0.005_Length_634	37298	4503	5108	1	AT2G17920	na	nucleic acid binding / zinc ion binding protein;(source:Araport11)				1.0E+00	2.0E-01	0.00	10.00
	APO	Locus_2_Transcript_406193_835163_Confidence_0.000_Length_703	37343	20043	20652	5	AT4G29090	na	Ribonuclease H-like superfamily protein;(source:Araport11)				1.0E+00	3.6E-01	0.00	7.00
	down	Locus_2_Transcript_406198_835163_Confidence_0.000_Length_1575	37343	19278	20646	5	AT4G29090	na	Ribonuclease H-like superfamily protein;(source:Araport11)				1.0E+00	1.1E-02	324.67	58.00
	Nodiff	Locus_2_Transcript_406427_835163_Confidence_0.000_Length_499	37343	19352	19850	5	AT4G29090	na	Ribonuclease H-like superfamily protein;(source:Araport11)				1.0E+00	6.6E-01	12.00	49.00
	Nodiff	Locus_2_Transcript_406450_835163_Confidence_0.000_Length_659	37343	19468	19805	5	AT4G29090	na	Ribonuclease H-like superfamily protein;(source:Araport11)				1.0E+00	1.0E+00	0.33	0.00
	Nodiff	Locus_2_Transcript_406474_835163_Confidence_0.000_Length_748	37343	19468	19805	5	AT4G29090	na	Ribonuclease H-like superfamily protein;(source:Araport11)				1.0E+00	9.3E-01	3.67	0.00
	APO	Locus_77464_Transcript_2_2_Confidence_0.000_Length_532	37403	5435	5580	1	na	na					1.0E+00	4.0E-01	0.00	6.67
	APO	Locus_2_Transcript_476866_835163_Confidence_0.000_Length_421	37432	115	537	1	na	na					1.0E+00	1.3E-01	0.00	12.67
	APO	Locus_2_Transcript_655008_835163_Confidence_0.000_Length_334	37482	859	1781	1	na	na					1.0E+00	3.2E-03	0.00	27.33
	APO	Locus_2_Transcript_714268_835163_Confidence_0.000_Length_638	37484	1592	1964	1	na	na					8.3E-02	1.9E-04	0.00	44.33
	APO	Locus_27059_Transcript_1_1_Confidence_0.000_Length_379	37675	506	884	3	AT2G41770	STL1					1.0E+00	8.6E-01	0.00	3.67
	Nodiff	Locus_2_Transcript_670902_835163_Confidence_0.000_Length_690	37675	1205	2112	3	AT2G41770	STL1					1.0E+00	9.6E-01	536.00	400.00
	Nodiff	Locus_2_Transcript_670908_835163_Confidence_0.000_Length_541	37675	1047	1432	3	AT2G41770	STL1					1.0E+00	9.6E-01	925.33	694.67
	APO	Locus_53656_Transcript_1_2_Confidence_0.333_Length_365	37678	291	656	1	na	na					1.0E+00	8.9E-01	0.00	3.00
	SEX	Locus_2_Transcript_388652_835163_Confidence_0.000_Length_1396	37691	2733	4281	1	AT5G48050	na	Copia-like polyprotein/retrotransposon;(source:Araport11)				5.8E-02	1.4E-04	76.33	0.00
	APO	Locus_2_Transcript_311301_835163_Confidence_0.000_Length_260	37956	25884	26143	2	AT3G56120	TRNA METHYLTRANSFERASE 5A (TRM5A)	S-adenosyl-L-methionine-dependent methyltransferases superfamily protein;(source:Araport11)				1.0E+00	9.2E-01	0.00	2.00
	Nodiff	Locus_1195_Transcript_72_73_Confidence_0.237_Length_1945	37956	26125	26734	2	AT3G56120	TRNA METHYLTRANSFERASE 5A (TRM5A)	S-adenosyl-L-methionine-dependent methyltransferases superfamily protein;(source:Araport11)				1.0E+00	9.5E-01	1904.00	1315.67
	APO	Locus_2_Transcript_311303_835163_Confidence_0.000_Length_305	37956	25644	25948	1	AT3G56120	TRNA METHYLTRANSFERASE 5A (TRM5A)	S-adenosyl-L-methionine-dependent methyltransferases superfamily protein;(source:Araport11)				1.0E+00	7.9E-01	0.00	3.67
	SEX	Locus_2_Transcript_435027_835163_Confidence_0.000_Length_554	37962	1022	1576	1	na	na					1.0E+00	2.6E-02	20.00	0.00
	APO	Locus_2_Transcript_164426_835163_Confidence_0.000_Length_493	37983	9707	10140	2	na	na					3.0E-14	7.4E-16	0.00	354.33
	Nodiff	Locus_2_Transcript_164427_835163_Confidence_0.000_Length_470	37983	9848	10140	2	na	na					1.0E+00	9.6E-01	0.00	1.33
	APO	Locus_908_Transcript_109_172_Confidence_0.004_Length_582	38187	4143	4706	1	na	na					1.0E+00	7.3E-01	0.00	4.33
	APO	Locus_4438_Transcript_24_32_Confidence_0.038_Length_437	40594	23000	23441	1	na	na					1.0E+00	6.0E-01	0.00	5.00
	APO	Locus_2_Transcript_391957_835163_Confidence_0.000_Length_429	40854	14655	15009	1	na	na					1.0E+00	1.5E-01	0.00	10.67
	APO	Locus_2_Transcript_355739_835163_Confidence_0.000_Length_1821	40925	2245	3980	2	AT3G14460	na	LRR and NB-ARC domains-containing disease resistance protein;(source:Araport11)				8.8E-08	8.0E-10	0.00	138.00
	Nodiff	Locus_2_Transcript_355738_835163_Confidence_0.000_Length_735	40925	3265	3980	2	AT3G14460	na	LRR and NB-ARC domains-containing disease resistance protein;(source:Araport11)				1.0E+00	1.0E+00	1.00	2.00
	APO	Locus_2259_Transcript_7_25_Confidence_0.377_Length_605	40925	303	678	2	AT5G05960	na	Bifunctional inhibitor/lipid-transfer protein/seed storage 2S albumin superfamily protein;(source:Araport11)				1.0E+00	9.4E-01	0.00	1.67
	Nodiff	Locus_2259_Transcript_10_25_Confidence_0.094_Length_301	40925	366	666	2	AT5G05960	na	Bifunctional inhibitor/lipid-transfer protein/seed storage 2S albumin superfamily protein;(source:Araport11)				1.0E+00	1.0E+00	0.00	0.00
	APO	Locus_4202_Transcript_13_15_Confidence_0.316_Length_1569	40925	2594	3711	1	AT3G14470	na	NB-ARC domain-containing disease resistance protein;(source:Araport11)				1.5E-20	6.2E-22	0.00	512.33
	APO	Locus_2_Transcript_444070_835163_Confidence_0.000_Length_206	40928	1588	1790	3	AT4G31020	na	alpha/beta-Hydrolases superfamily protein;(source:Araport11)				1.0E+00	4.1E-01	0.00	7.00
	Nodiff	Locus_2_Transcript_444105_835163_Confidence_0.000_Length_611	40928	872	1435	3	AT4G31020	na	alpha/beta-Hydrolases superfamily protein;(source:Araport11)				1.0E+00	1.0E+00	1.00	2.33
	Nodiff	Locus_2_Transcript_444107_835163_Confidence_0.000_Length_629	40928	872	1435	3	AT4G31020	na	alpha/beta-Hydrolases superfamily protein;(source:Araport11)				1.0E+00	2.7E-01	0.67	17.00
	SEX	Locus_2_Transcript_752712_835163_Confidence_0.000_Length_1123	40976	1278	2338	1	ATMG00810	ORF240B					1.0E-06	7.7E-09	173.00	0.00
	APO	Locus_2_Transcript_658638_835163_Confidence_0.000_Length_922	41004	515	925	1	na	na					1.0E+00	6.6E-01	0.00	4.33
	APO	Locus_2_Transcript_530120_835163_Confidence_0.000_Length_656	41032	14838	15571	2	AT5G17680	na	disease resistance protein (TIR-NBS-LRR class);(source:Araport11)				1.0E+00	8.7E-01	0.00	2.67
	Nodiff	Locus_2_Transcript_530489_835163_Confidence_0.000_Length_1085	41032	14584	15764	2	AT5G17680	na	disease resistance protein (TIR-NBS-LRR class);(source:Araport11)				1.0E+00	8.4E-01	50.33	15.67
	APO	Locus_2_Transcript_71461_835163_Confidence_0.000_Length_367	41033	39272	39474	2	AT1G27730	STZ					1.0E+00	3.6E-01	0.00	7.00
	Nodiff	Locus_2_Transcript_41829_835163_Confidence_0.000_Length_522	41033	39016	39450	2	AT1G27730	STZ					1.0E+00	9.5E-01	1.00	6.67
	APO	Locus_10508_Transcript_9_12_Confidence_0.095_Length_894	41462	4569	5368	2	AT3G25270	na	Ribonuclease H-like superfamily protein;(source:Araport11)				1.0E+00	2.4E-02	0.00	23.00
	Nodiff	Locus_10508_Transcript_7_12_Confidence_0.122_Length_414	41462	5137	5459	2	AT3G25270	na	Ribonuclease H-like superfamily protein;(source:Araport11)				1.0E+00	7.0E-01	7.00	0.00
	APO	Locus_24367_Transcript_1_1_Confidence_0.000_Length_407	42696	1701	2104	1	AT1G43760	na	DNAse I-like superfamily protein;(source:Araport11)				1.0E+00	8.0E-01	0.00	4.00
	APO	Locus_2_Transcript_6088_835163_Confidence_0.000_Length_817	43172	4405	4772	1	AT1G78955	CAMS1	camelliol C synthase 1				3.1E-06	2.2E-08	0.00	175.67
	SEX	Locus_18030_Transcript_6_14_Confidence_0.318_Length_753	43302	2346	3062	1	na	na					1.0E+00	2.2E-01	9.67	0.00
	APO	Locus_8531_Transcript_3_8_Confidence_0.235_Length_595	43359	46	438	2	AT2G31800	na	Integrin-linked protein kinase family;(source:Araport11)				1.0E+00	4.4E-01	0.00	7.33
	Nodiff	Locus_5526_Transcript_4_52_Confidence_0.196_Length_1074	43359	54	1190	2	AT2G31800	na	Integrin-linked protein kinase family;(source:Araport11)				1.0E+00	1.0E+00	400.33	419.67
	APO	Locus_23989_Transcript_7_8_Confidence_0.125_Length_1049	43371	724	959	1	AT3G19940	SUGAR TRANSPORT PROTEIN 10 (STP10)	Encodes a hexose-H(+) symporter that catalyzes the high-affinity uptake of glucose, galactose and mannose that is induced under low-glucose conditions in pollen tubes.				1.0E+00	2.0E-01	0.00	10.33
	APO	Locus_2_Transcript_558221_835163_Confidence_0.000_Length_306	43499	2823	3112	1	na	na					1.0E+00	9.4E-01	0.00	1.67
	APO	Locus_2_Transcript_781385_835163_Confidence_0.000_Length_383	43680	1406	1645	1	AT3G42170	DAYSLEEPER	DAYSLEEPER				1.0E+00	5.1E-02	0.00	14.67
	APO	Locus_2_Transcript_777257_835163_Confidence_0.000_Length_495	43819	112	517	3	AT1G27530	na	ubiquitin-fold modifier-conjugating enzyme;(source:Araport11)				1.0E+00	3.1E-02	0.00	18.33
	Nodiff	Locus_2_Transcript_777254_835163_Confidence_0.000_Length_424	43819	112	446	3	AT1G27530	na	ubiquitin-fold modifier-conjugating enzyme;(source:Araport11)				1.0E+00	1.0E+00	84.33	80.00
	Nodiff	Locus_7441_Transcript_1_55_Confidence_0.031_Length_339	43819	396	734	3	AT1G27530	na	ubiquitin-fold modifier-conjugating enzyme;(source:Araport11)				1.0E+00	8.9E-01	297.33	555.33
	APO	Locus_2_Transcript_421780_835163_Confidence_0.000_Length_1179	44221	189	1363	1	AT1G43760	na	DNAse I-like superfamily protein;(source:Araport11)				1.0E+00	7.2E-03	0.00	24.33
	SEX	Locus_2_Transcript_566716_835163_Confidence_0.000_Length_534	44399	1573	1837	1	na	na					1.0E+00	8.2E-01	3.00	0.00
	APO	Locus_2_Transcript_50547_835163_Confidence_0.000_Length_218	44406	4008	4225	1	AT4G36760	APP1	aminopeptidase P1				1.0E+00	9.4E-01	0.00	1.67
	APO	Locus_2_Transcript_778831_835163_Confidence_0.000_Length_594	44906	2089	2531	1	AT3G03940	PHOTOREGULATORY PROTEIN KINASE 3 (PPK3)	Casein kinase involved in phosphorylation and ubiquination of RYR/PYLs, resulting in negative regulation of ABA response. Also acts in GA response pathway along with RGA1/CCA1.				1.0E+00	3.2E-03	0.00	29.00
	SEX	Locus_25644_Transcript_1_3_Confidence_0.500_Length_368	44952	7471	7681	1	AT1G27170	na	transmembrane receptors / ATP binding protein;(source:Araport11)				1.0E+00	9.2E-01	2.67	0.00
	Nodiff	Locus_2_Transcript_818566_835163_Confidence_0.000_Length_552	44984	9670	10113	2	na	na					1.0E+00	8.9E-01	6.67	0.00
	SEX	Locus_2_Transcript_818547_835163_Confidence_0.000_Length_412	44984	10186	10527	2	na	na					1.0E+00	9.2E-01	2.33	0.00
	APO	Locus_951_Transcript_14_15_Confidence_0.136_Length_639	44984	18953	19273	1	AT4G23340	na	2-oxoglutarate (2OG) and Fe(II)-dependent oxygenase superfamily protein;(source:Araport11)				1.9E-02	5.1E-05	0.00	59.00
	APO	Locus_2_Transcript_55187_835163_Confidence_0.000_Length_415	45001	15497	16875	1	na	na					1.0E+00	3.4E-01	0.00	7.67
	APO	Locus_165794_Transcript_1_1_Confidence_1.000_Length_296	45013	9834	10028	1	na	na					1.0E+00	8.9E-01	0.00	2.33
	SEX	Locus_72307_Transcript_1_4_Confidence_0.300_Length_256	45058	403	639	1	AT3G08860	PYD4	PYRIMIDINE 4				1.0E+00	9.0E-01	2.67	0.00
	APO	Locus_2_Transcript_294406_835163_Confidence_0.000_Length_427	45178	10631	11053	1	AT4G27220	na	NB-ARC domain-containing disease resistance protein;(source:Araport11)				1.0E+00	7.1E-01	0.00	5.33
	APO	Locus_5216_Transcript_3_3_Confidence_0.167_Length_594	45246	224	411	3	AT2G32520	na	alpha/beta-Hydrolases superfamily protein;(source:Araport11)				1.0E+00	5.6E-01	0.00	6.67
	Nodiff	Locus_2_Transcript_167369_835163_Confidence_0.000_Length_694	45246	722	1462	3	AT2G32520	na	alpha/beta-Hydrolases superfamily protein;(source:Araport11)				1.0E+00	9.9E-01	646.67	676.67
	Nodiff	Locus_18515_Transcript_1_1_Confidence_0.000_Length_351	45246	336	852	3	AT2G32520	na	alpha/beta-Hydrolases superfamily protein;(source:Araport11)				1.0E+00	9.6E-01	0.00	2.00
	APO	Locus_2_Transcript_503061_835163_Confidence_0.000_Length_602	45276	8615	9215	1	na	na					1.0E+00	7.7E-02	0.00	13.00
	APO	Locus_23576_Transcript_4_7_Confidence_0.400_Length_298	45319	180	412	1	na	na					1.0E+00	9.2E-01	0.00	2.00
	SEX	Locus_16695_Transcript_3_3_Confidence_0.000_Length_622	45497	4685	5266	1	AT2G01050	na	zinc ion binding / nucleic acid binding protein;(source:Araport11)				1.0E+00	2.5E-01	10.00	0.00
	APO	Locus_26390_Transcript_1_1_Confidence_0.000_Length_505	45560	17750	17866	1	na	na					1.0E+00	2.0E-01	0.00	10.33
	APO	Locus_2_Transcript_834493_835163_Confidence_0.000_Length_283	45639	3516	3773	1	AT1G54710	ATATG18H	homolog of yeast autophagy 18 (ATG18) H				1.0E+00	3.7E-01	0.00	7.00
	SEX	Locus_2_Transcript_22000_835163_Confidence_0.000_Length_865	46548	1297	2099	1	AT1G21280	na	Copia-like polyprotein/retrotransposon;(source:Araport11)				1.0E+00	6.7E-02	16.67	0.00
	APO	Locus_2_Transcript_449469_835163_Confidence_0.000_Length_457	46741	5797	8982	2	AT2G15220	na	Plant basic secretory protein (BSP) family protein;(source:Araport11)				1.0E+00	2.2E-01	0.00	10.00
	Nodiff	Locus_2_Transcript_449489_835163_Confidence_0.000_Length_233	46741	5607	5840	2	AT2G15220	na	Plant basic secretory protein (BSP) family protein;(source:Araport11)				1.0E+00	1.0E+00	0.00	0.33
	APO	Locus_2_Transcript_388513_835163_Confidence_0.000_Length_451	47165	2448	2864	1	ATMG00300	ORF145A					1.0E+00	3.8E-01	0.00	8.33
	APO	Locus_1635_Transcript_18_38_Confidence_0.028_Length_677	47711	4433	4963	3	AT5G12200	PYD2	pyrimidine 2				1.0E+00	2.0E-01	0.00	10.00
	Nodiff	Locus_5811_Transcript_1_2_Confidence_0.333_Length_354	47711	4030	4382	3	AT5G12200	PYD2	pyrimidine 2				1.0E+00	9.5E-01	0.33	3.33
	Nodiff	Locus_24768_Transcript_1_1_Confidence_0.000_Length_1012	47711	4065	4339	3	AT5G12200	PYD2	pyrimidine 2				1.0E+00	7.7E-01	2.67	21.00
	APO	Locus_2_Transcript_829780_835163_Confidence_0.000_Length_361	47928	9421	9618	1	AT3G56690	CIP111	Cam interacting protein 111				1.0E+00	3.3E-01	0.00	8.67
	APO	Locus_2_Transcript_144119_835163_Confidence_0.000_Length_378	47957	5685	6062	1	AT1G21280	na	Copia-like polyprotein/retrotransposon;(source:Araport11)				1.0E+00	4.0E-01	0.00	7.00
	APO	Locus_14394_Transcript_2_2_Confidence_0.333_Length_336	47958	3155	3485	1	na	na					1.0E+00	7.1E-01	0.00	4.00
	APO	Locus_2172_Transcript_2_11_Confidence_0.231_Length_751	48027	2817	3565	1	AT1G12380	na	hypothetical protein;(source:Araport11)				1.0E+00	6.0E-03	0.00	24.33
	APO	Locus_2_Transcript_566427_835163_Confidence_0.000_Length_228	48039	17	205	1	na	na					1.0E+00	7.5E-01	0.00	4.00
	APO	Locus_452_Transcript_37_90_Confidence_0.066_Length_708	48046	2769	3474	2	na	na					1.0E+00	7.4E-03	0.00	76.33
	Nodiff	Locus_452_Transcript_34_90_Confidence_0.185_Length_638	48046	3110	3635	2	na	na					1.0E+00	1.2E-01	0.00	32.33
	APO	Locus_2_Transcript_360579_835163_Confidence_0.000_Length_547	48114	16415	16946	1	AT5G42905	na	Polynucleotidyl transferase, ribonuclease H-like superfamily protein;(source:Araport11)				1.0E+00	5.1E-02	0.00	15.33
	Nodiff	Locus_12424_Transcript_2_3_Confidence_0.500_Length_444	48115	17750	18192	4	AT2G01050	na	zinc ion binding / nucleic acid binding protein;(source:Araport11)				1.0E+00	1.0E+00	9.33	5.00
	Nodiff	Locus_52860_Transcript_1_1_Confidence_0.000_Length_346	48115	17830	18174	4	AT2G01050	na	zinc ion binding / nucleic acid binding protein;(source:Araport11)				1.0E+00	9.4E-01	0.00	2.33
	Nodiff	Locus_81781_Transcript_2_2_Confidence_0.000_Length_417	48115	17837	18208	4	AT2G01050	na	zinc ion binding / nucleic acid binding protein;(source:Araport11)				1.0E+00	9.6E-01	0.33	2.33
	SEX	Locus_12423_Transcript_2_3_Confidence_0.200_Length_538	48115	17937	18474	4	AT2G01050	na	zinc ion binding / nucleic acid binding protein;(source:Araport11)				1.0E+00	5.9E-02	15.67	0.00
	Nodiff	Locus_3245_Transcript_1_2_Confidence_0.333_Length_1064	48115	6035	6818	2	AT5G42905	na	Polynucleotidyl transferase, ribonuclease H-like superfamily protein;(source:Araport11)				1.0E+00	5.0E-01	2.00	22.67
	SEX	Locus_40168_Transcript_3_4_Confidence_0.400_Length_714	48115	6040	6673	2	AT5G42905	na	Polynucleotidyl transferase, ribonuclease H-like superfamily protein;(source:Araport11)				4.2E-01	7.7E-04	38.67	0.00
	APO	Locus_5602_Transcript_10_16_Confidence_0.143_Length_226	48133	8089	8496	1	AT1G17100	AtHBP1					1.0E+00	8.0E-01	0.00	3.33
	APO	Locus_2_Transcript_475782_835163_Confidence_0.000_Length_614	48237	5775	5976	1	AT5G36228	na	nucleic acid binding / zinc ion binding protein;(source:Araport11)				1.0E+00	1.6E-02	0.00	19.33
	APO	Locus_8922_Transcript_12_54_Confidence_0.073_Length_497	48315	6625	7103	1	na	na					1.0E+00	1.0E-01	0.00	14.33
	APO	Locus_2_Transcript_575440_835163_Confidence_0.000_Length_248	48362	1865	2103	2	AT3G61360	SLOW GROWTH3 (SLO3)	Encodes SLO3 (SLOW GROWTH3), a pentatricopeptide repeat protein required for the splicing of mitochondrial NADH dehydrogenase subunit7 intron 2. Mutants have smaller RAMs are slower growing than wild type.				1.0E+00	8.5E-01	0.00	2.67
	Nodiff	Locus_2_Transcript_575041_835163_Confidence_0.000_Length_525	48362	1036	1798	2	AT3G61360	SLOW GROWTH3 (SLO3)	Encodes SLO3 (SLOW GROWTH3), a pentatricopeptide repeat protein required for the splicing of mitochondrial NADH dehydrogenase subunit7 intron 2. Mutants have smaller RAMs are slower growing than wild type.				1.0E+00	6.0E-01	3.00	17.00
	Nodiff	Locus_6138_Transcript_4_42_Confidence_0.094_Length_348	48919	27307	27645	4	na	na					1.0E+00	9.6E-01	3.00	0.33
	Nodiff	Locus_17596_Transcript_3_12_Confidence_0.472_Length_424	48919	27141	27560	4	na	na					1.0E+00	9.6E-01	3.00	0.33
	Nodiff	Locus_61848_Transcript_1_4_Confidence_1.000_Length_506	48919	27244	27611	4	na	na					1.0E+00	9.4E-01	2.67	0.00
	SEX	Locus_6138_Transcript_22_42_Confidence_0.276_Length_612	48919	27099	27538	4	na	na					1.0E+00	2.8E-01	11.33	0.00
	APO	Locus_7767_Transcript_2_2_Confidence_0.000_Length_738	48938	26061	26255	2	AT4G23160	CRK8	cysteine-rich RLK (RECEPTOR-like protein kinase) 8				1.0E+00	5.2E-02	0.00	15.67
	Nodiff	Locus_78912_Transcript_3_3_Confidence_0.083_Length_355	48938	26432	26786	2	AT4G23160	CRK8	cysteine-rich RLK (RECEPTOR-like protein kinase) 8				1.0E+00	9.4E-01	4.67	0.00
	APO	Locus_3698_Transcript_4_5_Confidence_0.200_Length_900	48976	2924	3811	1	AT2G01050	na	zinc ion binding / nucleic acid binding protein;(source:Araport11)				1.0E+00	8.3E-02	0.00	15.67
	APO	Locus_52330_Transcript_2_3_Confidence_0.333_Length_626	48989	1440	2044	1	AT1G63030	ddf2	DWARF AND DELAYED FLOWERING 2				1.0E+00	6.9E-01	0.00	5.33
	APO	Locus_2_Transcript_329123_835163_Confidence_0.000_Length_947	49010	7027	7468	1	AT3G02100	na	UDP-Glycosyltransferase superfamily protein;(source:Araport11)				7.8E-04	3.1E-06	0.00	85.00
	APO	Locus_2_Transcript_659293_835163_Confidence_0.000_Length_922	49010	88	775	2	AT4G19610	na	nucleotide/nucleic acid binding protein;(source:Araport11)				1.0E+00	1.7E-03	0.00	31.00
	Nodiff	Locus_2_Transcript_659309_835163_Confidence_0.000_Length_457	49010	1021	1538	2	AT4G19610	na	nucleotide/nucleic acid binding protein;(source:Araport11)				1.0E+00	1.0E+00	2.67	1.00
	APO	Locus_2_Transcript_325089_835163_Confidence_0.000_Length_702	49039	5690	5800	1	AT1G12970	PIRL3	plant intracellular ras group-related LRR 3				1.0E+00	3.9E-02	0.00	19.33
	Nodiff	Locus_1010_Transcript_26_32_Confidence_0.183_Length_902	49065	6978	7879	3	AT3G12770	MEF22	mitochondrial editing factor 22				1.0E+00	9.8E-01	31.33	18.33
	Nodiff	Locus_12753_Transcript_1_1_Confidence_0.000_Length_591	49065	6554	7156	3	AT3G12770	MEF22	mitochondrial editing factor 22				1.0E+00	9.6E-01	2.67	6.00
	SEX	Locus_29881_Transcript_1_1_Confidence_0.000_Length_346	49065	6262	6607	3	AT3G12770	MEF22	mitochondrial editing factor 22				1.0E+00	8.9E-01	3.33	0.00
	SEX	Locus_2_Transcript_525214_835163_Confidence_0.000_Length_332	49252	601	892	1	na	na					1.0E+00	3.8E-01	7.33	0.00
	APO	Locus_2_Transcript_450466_835163_Confidence_0.000_Length_852	49308	4048	4314	1	AT2G16750	na	kinase with adenine nucleotide alpha hydrolases-like domain-containing protein;(source:Araport11)				1.0E+00	7.5E-03	0.00	30.67
	APO	Locus_70931_Transcript_4_5_Confidence_0.222_Length_739	49328	598	1795	2	AT5G65660	na	hydroxyproline-rich glycoprotein family protein;(source:Araport11)				3.9E-01	7.2E-04	0.00	43.67
	Nodiff	Locus_70931_Transcript_3_5_Confidence_0.778_Length_739	49328	598	1795	2	AT5G65660	na	hydroxyproline-rich glycoprotein family protein;(source:Araport11)				1.0E+00	9.6E-01	1.33	6.00
	APO	Locus_16112_Transcript_2_3_Confidence_0.455_Length_485	49395	430	665	1	AT1G31740	BGAL15	beta-galactosidase 15				1.0E+00	7.8E-01	0.00	3.33
	APO	Locus_2_Transcript_176035_835163_Confidence_0.000_Length_536	49437	283	955	3	AT4G12320	CYP706A6	cytochrome P450, family 706, subfamily A, polypeptide 6				1.0E+00	9.6E-01	0.00	1.00
	Nodiff	Locus_2_Transcript_176002_835163_Confidence_0.000_Length_1338	49437	1	1251	3	AT4G12320	CYP706A6	cytochrome P450, family 706, subfamily A, polypeptide 6				1.0E+00	9.5E-01	40.00	80.67
	Nodiff	Locus_2_Transcript_176009_835163_Confidence_0.000_Length_835	49437	1	890	3	AT4G12320	CYP706A6	cytochrome P450, family 706, subfamily A, polypeptide 6				1.0E+00	1.0E+00	0.00	0.00
	APO	Locus_2_Transcript_172170_835163_Confidence_0.000_Length_744	49486	2228	2926	1	AT4G08250	na	GRAS family transcription factor;(source:Araport11)				1.0E+00	3.6E-01	0.00	9.33
	SEX	Locus_61435_Transcript_3_9_Confidence_0.294_Length_599	49496	20205	20803	1	AT5G10770	na	Eukaryotic aspartyl protease family protein;(source:Araport11)				1.0E+00	8.7E-02	13.33	0.00
	APO	Locus_100735_Transcript_1_1_Confidence_1.000_Length_235	49619	15365	15528	1	AT2G32720	ATCB5-B	ARABIDOPSIS CYTOCHROME B5 ISOFORM B				1.0E+00	2.5E-01	0.00	8.67
	APO	Locus_2_Transcript_39121_835163_Confidence_0.000_Length_1119	49626	275	444	1	na	na					6.8E-31	6.2E-32	0.00	1240.33
	APO	Locus_13134_Transcript_10_16_Confidence_0.150_Length_388	49629	3211	4517	1	na	na					1.0E+00	6.4E-01	0.00	4.67
	APO	Locus_13134_Transcript_16_16_Confidence_0.050_Length_475	49629	3644	4091	1	AT3G47920	na	Ta11-like non-LTR retrotransposon;(source:Araport11)				1.0E+00	8.3E-01	0.00	3.00
	APO	Locus_13134_Transcript_8_16_Confidence_0.200_Length_846	49629	3248	4086	4	AT3G47920	na	Ta11-like non-LTR retrotransposon;(source:Araport11)				1.0E+00	8.3E-01	0.00	3.33
	Nodiff	Locus_2_Transcript_132466_835163_Confidence_0.000_Length_480	49629	2713	2930	4	AT3G47920	na	Ta11-like non-LTR retrotransposon;(source:Araport11)				1.0E+00	9.6E-01	6.67	1.00
	Nodiff	Locus_2_Transcript_406441_835163_Confidence_0.000_Length_719	49629	3648	4173	4	AT3G47920	na	Ta11-like non-LTR retrotransposon;(source:Araport11)				1.0E+00	7.3E-01	6.67	0.00
	Nodiff	Locus_86125_Transcript_1_1_Confidence_0.900_Length_415	49629	2488	2891	4	AT3G47920	na	Ta11-like non-LTR retrotransposon;(source:Araport11)				1.0E+00	9.6E-01	7.67	2.33
	Nodiff	Locus_2_Transcript_132451_835163_Confidence_0.000_Length_1113	49629	1826	2915	5	AT1G40390	na					1.0E+00	1.3E-01	20.33	0.67
	Nodiff	Locus_2_Transcript_406448_835163_Confidence_0.000_Length_347	49629	1459	1781	5	AT1G40390	na					1.0E+00	1.0E+00	0.00	0.00
	Nodiff	Locus_24946_Transcript_1_1_Confidence_0.000_Length_402	49629	1675	2076	5	AT1G40390	na					1.0E+00	1.0E+00	1.67	0.67
	Nodiff	Locus_29814_Transcript_1_3_Confidence_0.667_Length_371	49629	2071	2438	5	AT1G40390	na					1.0E+00	6.1E-01	8.67	0.00
	SEX	Locus_2_Transcript_132455_835163_Confidence_0.000_Length_440	49629	1462	1757	5	AT1G40390	na					1.0E+00	2.5E-01	10.00	0.00
	APO	Locus_2_Transcript_132508_835163_Confidence_0.000_Length_389	49629	1515	1899	1	AT1G43760	na	DNAse I-like superfamily protein;(source:Araport11)				1.0E+00	4.2E-01	0.00	6.33
	APO	Locus_2_Transcript_132510_835163_Confidence_0.000_Length_533	49629	2179	3181	1	AT1G43760	na	DNAse I-like superfamily protein;(source:Araport11)				1.0E+00	5.4E-01	0.00	5.67
	APO	Locus_2_Transcript_828159_835163_Confidence_0.000_Length_592	49769	8263	9151	3	AT1G09530	PAP3	PHYTOCHROME-ASSOCIATED PROTEIN 3				1.0E+00	4.3E-02	0.00	18.67
	Nodiff	Locus_2_Transcript_828163_835163_Confidence_0.000_Length_802	49769	8002	8567	3	AT1G09530	PAP3	PHYTOCHROME-ASSOCIATED PROTEIN 3				1.0E+00	6.1E-01	1.33	15.00
	Nodiff	Locus_2_Transcript_828148_835163_Confidence_0.000_Length_456	49769	9561	9940	3	AT1G09530	PAP3	PHYTOCHROME-ASSOCIATED PROTEIN 3				1.0E+00	9.6E-01	15.00	30.67
	APO	Locus_25862_Transcript_2_2_Confidence_0.000_Length_360	49825	371	730	1	AT1G76090	SMT3	sterol methyltransferase 3				1.0E+00	8.7E-01	0.00	2.67
	APO	Locus_4260_Transcript_6_9_Confidence_0.724_Length_546	49856	8794	9339	1	AT1G65340	CYP96A3	cytochrome P450, family 96, subfamily A, polypeptide 3				1.0E+00	1.5E-01	0.00	10.67
	APO	Locus_10871_Transcript_6_6_Confidence_0.500_Length_761	49860	5436	6195	3	AT3G14470	na	NB-ARC domain-containing disease resistance protein;(source:Araport11)				1.0E+00	9.3E-02	0.00	14.67
	Nodiff	Locus_10871_Transcript_1_6_Confidence_0.200_Length_471	49860	5405	5874	3	AT3G14470	na	NB-ARC domain-containing disease resistance protein;(source:Araport11)				1.0E+00	9.6E-01	0.00	1.00
	Nodiff	Locus_22848_Transcript_2_6_Confidence_0.429_Length_669	49860	4595	5261	3	AT3G14470	na	NB-ARC domain-containing disease resistance protein;(source:Araport11)				1.0E+00	9.6E-01	0.67	6.33
	APO	Locus_24516_Transcript_1_1_Confidence_0.000_Length_324	49860	6258	6581	1	AT3G14460	na	LRR and NB-ARC domains-containing disease resistance protein;(source:Araport11)				1.0E+00	8.6E-01	0.00	3.00
	APO	Locus_11269_Transcript_5_7_Confidence_0.400_Length_502	49888	3221	3761	3	AT3G55430	na	O-Glycosyl hydrolases family 17 protein;(source:Araport11)				1.0E+00	1.4E-01	0.00	12.33
	Nodiff	Locus_5381_Transcript_4_17_Confidence_0.333_Length_1015	49888	3151	4212	3	AT3G55430	na	O-Glycosyl hydrolases family 17 protein;(source:Araport11)				1.0E+00	3.0E-01	15.00	64.33
	Nodiff	Locus_7290_Transcript_7_12_Confidence_0.471_Length_1353	49888	3232	3775	3	AT3G55430	na	O-Glycosyl hydrolases family 17 protein;(source:Araport11)				1.0E+00	1.6E-01	1.00	42.00
	APO	Locus_21542_Transcript_1_1_Confidence_0.000_Length_554	49989	1458	1991	1	AT2G41120	na	DUF309 domain protein;(source:Araport11)				1.0E+00	6.6E-01	0.00	5.33
	SEX	Locus_2_Transcript_746743_835163_Confidence_0.000_Length_410	50113	186	569	1	AT5G61850	LFY	LEAFY				1.0E+00	8.9E-01	3.00	0.00
	SEX	Locus_83779_Transcript_1_2_Confidence_1.000_Length_290	50155	7536	7718	1	na	na					1.0E+00	3.8E-01	7.67	0.00
	APO	Locus_2_Transcript_225616_835163_Confidence_0.000_Length_575	50215	2775	3104	1	na	na					1.0E+00	1.0E-01	0.00	12.33
	APO	Locus_2_Transcript_655164_835163_Confidence_0.000_Length_380	50400	6280	6589	1	na	na					1.0E+00	8.0E-01	0.00	3.00
	Nodiff	Locus_2_Transcript_38608_835163_Confidence_0.000_Length_359	50421	283	619	6	AT3G27400	PLL18	Encodes a pectate lyase involved in response to nematodes.				1.0E+00	9.6E-01	5.67	1.67
	Nodiff	Locus_2_Transcript_511415_835163_Confidence_0.000_Length_882	50421	174	611	6	AT3G27400	PLL18	Encodes a pectate lyase involved in response to nematodes.				1.0E+00	3.4E-01	20.67	0.00
	Nodiff	Locus_2_Transcript_637617_835163_Confidence_0.000_Length_598	50421	286	461	6	AT3G27400	PLL18	Encodes a pectate lyase involved in response to nematodes.				1.0E+00	2.6E-01	0.00	17.67
	Nodiff	Locus_2_Transcript_701085_835163_Confidence_0.000_Length_578	50421	283	609	6	AT3G27400	PLL18	Encodes a pectate lyase involved in response to nematodes.				1.0E+00	7.0E-01	10.33	0.00
	Nodiff	Locus_6339_Transcript_8_12_Confidence_0.619_Length_1237	50421	274	572	6	AT3G27400	PLL18	Encodes a pectate lyase involved in response to nematodes.				1.0E+00	3.2E-01	0.67	23.33
	SEX	Locus_10607_Transcript_13_18_Confidence_0.103_Length_709	50421	1	773	6	AT3G27400	PLL18	Encodes a pectate lyase involved in response to nematodes.				1.0E+00	6.3E-01	5.67	0.00
	APO	Locus_1098_Transcript_27_102_Confidence_0.042_Length_474	50440	5637	6502	1	AT3G14250	na	RING/U-box superfamily protein;(source:Araport11)				5.4E-04	2.2E-06	0.00	74.00
	APO	Locus_2_Transcript_448070_835163_Confidence_0.000_Length_670	50556	5210	5805	1	AT3G09510	na	Ribonuclease H-like superfamily protein;(source:Araport11)				1.0E+00	4.6E-01	0.00	7.33
	APO	Locus_22434_Transcript_16_27_Confidence_0.127_Length_619	50565	277	879	1	na	na					1.0E+00	4.0E-01	0.00	8.00
	APO	Locus_4138_Transcript_11_11_Confidence_0.062_Length_660	50565	6300	6608	4	AT5G28680	ANX2	ANXUR2				1.0E+00	2.9E-01	0.00	9.67
	Nodiff	Locus_2_Transcript_14782_835163_Confidence_0.000_Length_1057	50565	6191	7247	4	AT5G28680	ANX2	ANXUR2				1.0E+00	5.9E-01	24.67	1.00
	Nodiff	Locus_4138_Transcript_6_11_Confidence_0.000_Length_573	50565	6298	6496	4	AT5G28680	ANX2	ANXUR2				1.0E+00	9.6E-01	0.00	4.00
	Nodiff	Locus_7194_Transcript_10_11_Confidence_0.286_Length_710	50565	6298	6529	4	AT5G28680	ANX2	ANXUR2				1.0E+00	1.0E+00	6.00	7.33
	APO	Locus_2_Transcript_829121_835163_Confidence_0.000_Length_415	50581	4310	4723	1	AT4G14970	FANCONI ANEMIA D2 (ATFANCD2)	Encodes a protein that is required for meiotic homologous recombination and acts in parallel to both MUTS HOMOLOG 4 (AtMSH4), known for its role in promoting interfering cross-overs (COs) and MMS AND UV SENSITIVE 81 (AtMUS81), known for its role in the formation of non-interfering COs.		meiotic		1.0E+00	7.2E-01	0.00	4.67
	APO	Locus_89893_Transcript_1_2_Confidence_0.909_Length_375	50618	1279	1436	1	na	na					1.0E+00	9.6E-01	0.00	1.33
	APO	Locus_10642_Transcript_4_9_Confidence_0.704_Length_648	50640	2493	2931	2	AT2G34930	na	disease resistance family protein / LRR family protein;(source:Araport11)				1.0E+00	1.5E-01	0.00	10.67
	Nodiff	Locus_6790_Transcript_18_27_Confidence_0.105_Length_256	50640	2931	3265	2	AT2G34930	na	disease resistance family protein / LRR family protein;(source:Araport11)				1.0E+00	8.9E-01	2.00	10.33
	APO	Locus_15085_Transcript_1_1_Confidence_0.000_Length_891	50672	5859	6299	2	AT3G25160	na	ER lumen protein retaining receptor family protein;(source:Araport11)				1.0E+00	3.7E-01	0.00	8.00
	Nodiff	Locus_4893_Transcript_28_52_Confidence_0.099_Length_1254	50672	6380	7939	2	AT3G25160	na	ER lumen protein retaining receptor family protein;(source:Araport11)				1.0E+00	9.6E-01	137.00	58.67
	APO	Locus_2_Transcript_447694_835163_Confidence_0.000_Length_414	50673	11329	11754	1	AT5G60590	na	DHBP synthase RibB-like alpha/beta domain-containing protein;(source:Araport11)				1.0E+00	1.5E-01	0.00	10.33
	APO	Locus_2_Transcript_663960_835163_Confidence_0.000_Length_431	50688	11235	11626	2	AT2G36830	GAMMA-TIP			central cell		1.0E+00	4.2E-01	0.00	8.33
	Nodiff	Locus_2_Transcript_717983_835163_Confidence_0.000_Length_996	50688	11164	11586	2	AT2G36830	GAMMA-TIP			central cell		1.0E+00	9.6E-01	401.67	494.67
	APO	Locus_2_Transcript_657824_835163_Confidence_0.000_Length_432	50770	608	795	1	na	na					1.0E+00	2.9E-01	0.00	8.67
	APO	Locus_2_Transcript_657828_835163_Confidence_0.000_Length_307	50770	269	573	1	na	na					1.0E+00	9.2E-01	0.00	2.00
	APO	Locus_2_Transcript_194559_835163_Confidence_0.000_Length_430	50892	8149	9038	1	na	na					1.0E+00	6.6E-01	0.00	5.00
	APO	Locus_2_Transcript_735435_835163_Confidence_0.000_Length_569	50902	763	1331	1	AT1G18180	na	3-oxo-5-alpha-steroid 4-dehydrogenase (DUF1295);(source:Araport11)				1.0E+00	8.8E-01	0.00	3.33
	APO	Locus_3924_Transcript_3_3_Confidence_0.000_Length_1141	51199	1123	2051	1	na	na					4.1E-02	1.0E-04	0.00	49.00
	Nodiff	Locus_2_Transcript_152169_835163_Confidence_0.000_Length_686	51200	794	1473	3	AT5G42905	na	Polynucleotidyl transferase, ribonuclease H-like superfamily protein;(source:Araport11)				1.0E+00	9.9E-01	0.00	0.67
	Nodiff	Locus_2_Transcript_152449_835163_Confidence_0.000_Length_986	51200	491	1473	3	AT5G42905	na	Polynucleotidyl transferase, ribonuclease H-like superfamily protein;(source:Araport11)				1.0E+00	6.5E-02	29.67	0.00
	SEX	Locus_2_Transcript_152165_835163_Confidence_0.000_Length_461	51200	1199	1664	3	AT5G42905	na	Polynucleotidyl transferase, ribonuclease H-like superfamily protein;(source:Araport11)				1.0E+00	8.1E-01	4.00	0.00
	APO	Locus_2_Transcript_152174_835163_Confidence_0.000_Length_822	51200	794	1615	1	AT5G42905	na	Polynucleotidyl transferase, ribonuclease H-like superfamily protein;(source:Araport11)				6.1E-01	1.0E-03	0.00	34.00
	APO	Locus_2_Transcript_152180_835163_Confidence_0.000_Length_1090	51200	706	1675	1	AT5G42905	na	Polynucleotidyl transferase, ribonuclease H-like superfamily protein;(source:Araport11)				5.3E-04	2.2E-06	0.00	69.33
	APO	Locus_88155_Transcript_1_1_Confidence_0.000_Length_496	51444	45290	45642	3	AT3G16150	ASPGB1	asparaginase B1				1.0E+00	4.6E-01	0.00	6.00
	Nodiff	Locus_3759_Transcript_38_59_Confidence_0.159_Length_949	51444	44952	45751	3	AT3G16150	ASPGB1	asparaginase B1				1.0E+00	1.0E+00	46.00	47.67
	Nodiff	Locus_48497_Transcript_1_1_Confidence_0.000_Length_682	51444	44991	45645	3	AT3G16150	ASPGB1	asparaginase B1				1.0E+00	7.0E-01	0.00	10.33
	APO	Locus_7095_Transcript_1_6_Confidence_0.500_Length_852	51451	4999	5848	1	AT4G02235	AGL51	AGAMOUS-like 51				1.0E+00	2.1E-03	0.00	40.00
	APO	Locus_7957_Transcript_64_84_Confidence_0.022_Length_527	51765	836	2554	1	AT1G71270	ATVPS52	ARABIDOPSIS THALIANA VPS52 HOMOLOG				1.0E+00	9.7E-02	0.00	12.33
	APO	Locus_2_Transcript_118508_835163_Confidence_0.000_Length_617	51977	1027	1636	1	na	na					1.0E+00	1.5E-01	0.00	12.67
	SEX	Locus_41130_Transcript_1_3_Confidence_0.600_Length_303	52231	2664	2966	1	ATMG00300	ORF145A					1.0E+00	7.5E-01	3.67	0.00
	APO	Locus_11089_Transcript_7_9_Confidence_0.143_Length_611	52249	1089	1209	1	AT1G68450	PDE337	PIGMENT DEFECTIVE 337				1.0E+00	2.1E-01	0.00	9.33
	APO	Locus_2_Transcript_592503_835163_Confidence_0.000_Length_506	52300	33600	34259	1	AT2G27660	na	Cysteine/Histidine-rich C1 domain family protein;(source:Araport11)				1.0E+00	5.8E-01	0.00	6.00
	APO	Locus_3140_Transcript_1_1_Confidence_0.000_Length_259	52374	8681	8810	1	AT3G54070	na	LOW protein: ankyrin repeat protein;(source:Araport11)				1.0E+00	9.3E-01	0.00	2.00
	SEX	Locus_62043_Transcript_1_3_Confidence_0.667_Length_421	52408	222	604	1	AT5G47430	na	DWNN domain, a CCHC-type zinc finger;(source:Araport11)				1.0E+00	3.3E-01	8.33	0.00
	APO	Locus_4822_Transcript_9_9_Confidence_0.207_Length_316	52425	3703	3974	1	na	na					1.0E+00	8.4E-02	0.00	13.00
	APO	Locus_8329_Transcript_7_8_Confidence_0.500_Length_1193	52560	3471	12031	2	AT2G44380	na	Cysteine/Histidine-rich C1 domain family protein;(source:Araport11)				1.0E+00	6.1E-03	0.00	32.67
	Nodiff	Locus_40127_Transcript_2_3_Confidence_0.571_Length_492	52560	3786	12343	2	AT2G44380	na	Cysteine/Histidine-rich C1 domain family protein;(source:Araport11)				1.0E+00	9.6E-01	4.33	0.00
	Nodiff	Locus_489_Transcript_99_113_Confidence_0.248_Length_1475	52573	883	1600	2	AT4G29090	na	Ribonuclease H-like superfamily protein;(source:Araport11)				1.0E+00	1.9E-01	65.33	2.67
	SEX	Locus_489_Transcript_94_113_Confidence_0.166_Length_1029	52573	846	1284	2	AT4G29090	na	Ribonuclease H-like superfamily protein;(source:Araport11)				1.0E+00	7.3E-01	4.67	0.00
	APO	Locus_2_Transcript_756452_835163_Confidence_0.000_Length_1483	52662	1840	3310	3	AT5G42905	na	Polynucleotidyl transferase, ribonuclease H-like superfamily protein;(source:Araport11)				5.5E-08	5.0E-10	0.00	146.00
	Nodiff	Locus_2_Transcript_756456_835163_Confidence_0.000_Length_572	52662	1840	2371	3	AT5G42905	na	Polynucleotidyl transferase, ribonuclease H-like superfamily protein;(source:Araport11)				1.0E+00	1.0E+00	2.33	0.67
	Nodiff	Locus_1428_Transcript_4_5_Confidence_0.364_Length_1759	52662	1838	3596	3	AT5G42905	na	Polynucleotidyl transferase, ribonuclease H-like superfamily protein;(source:Araport11)				1.0E+00	3.6E-01	2.33	29.33
	Nodiff	Locus_2_Transcript_193814_835163_Confidence_0.000_Length_899	52663	11929	12780	3	AT1G57790	na	F-box family protein;(source:Araport11)				1.0E+00	9.4E-01	1.33	9.00
	Nodiff	Locus_2_Transcript_611371_835163_Confidence_0.000_Length_386	52663	13265	13648	3	AT1G57790	na	F-box family protein;(source:Araport11)				1.0E+00	9.7E-01	3.67	1.00
	SEX	Locus_2_Transcript_611366_835163_Confidence_0.000_Length_324	52663	13265	13585	3	AT1G57790	na	F-box family protein;(source:Araport11)				1.0E+00	8.8E-01	2.67	0.00
	SEX	Locus_2_Transcript_76188_835163_Confidence_0.000_Length_405	52770	4117	4369	1	AT4G15020	na	hAT transposon superfamily;(source:Araport11)				1.0E+00	9.2E-01	2.00	0.00
	APO	Locus_18158_Transcript_1_1_Confidence_0.333_Length_253	52833	4005	4159	5	AT5G02960	na	Ribosomal protein S12/S23 family protein;(source:Araport11)				1.0E+00	9.6E-01	0.00	1.00
	Nodiff	Locus_2_Transcript_596287_835163_Confidence_0.000_Length_533	52833	3621	4450	5	AT5G02960	na	Ribosomal protein S12/S23 family protein;(source:Araport11)				1.0E+00	9.5E-01	19552.67	23035.67
	Nodiff	Locus_2_Transcript_596288_835163_Confidence_0.000_Length_491	52833	4005	4452	5	AT5G02960	na	Ribosomal protein S12/S23 family protein;(source:Araport11)				1.0E+00	4.7E-01	1449.67	713.33
	Nodiff	Locus_7153_Transcript_2_5_Confidence_0.286_Length_589	52833	3552	3653	5	AT5G02960	na	Ribosomal protein S12/S23 family protein;(source:Araport11)				1.0E+00	1.0E+00	37.67	40.33
	Nodiff	Locus_21308_Transcript_8_12_Confidence_0.304_Length_764	52833	3551	3905	5	AT5G02960	na	Ribosomal protein S12/S23 family protein;(source:Araport11)				1.0E+00	1.0E+00	4.33	6.33
	APO	Locus_2_Transcript_217400_835163_Confidence_0.000_Length_727	53087	4017	4806	1	AT2G47430	CKI1	CYTOKININ-INDEPENDENT 1	gametophyte development	embryo sac		1.0E+00	4.2E-01	0.00	6.67
	APO	Locus_2_Transcript_805344_835163_Confidence_0.000_Length_669	53416	12803	13032	3	AT5G03490	UGT89A2					1.0E+00	1.9E-01	0.00	10.33
	Nodiff	Locus_5798_Transcript_11_21_Confidence_0.267_Length_471	53416	12090	12550	3	AT5G03490	UGT89A2					1.0E+00	7.3E-01	45.33	10.33
	Nodiff	Locus_5798_Transcript_20_21_Confidence_0.300_Length_429	53416	12015	12440	3	AT5G03490	UGT89A2					1.0E+00	9.6E-01	5.33	0.67
	APO	Locus_72284_Transcript_2_3_Confidence_0.857_Length_398	53419	542	1499	1	AT1G07200	SMXL6	SMAX1-like 6				1.0E+00	8.9E-01	0.00	3.00
	APO	Locus_2885_Transcript_118_154_Confidence_0.016_Length_646	53462	9292	9937	1	na	na					1.0E+00	5.8E-03	0.00	27.00
	APO	Locus_2_Transcript_9887_835163_Confidence_0.000_Length_702	53490	8936	9637	1	AT4G37370	CYP81D8	cytochrome P450, family 81, subfamily D, polypeptide 8				1.0E+00	7.2E-02	0.00	18.00
	APO	Locus_1783_Transcript_39_60_Confidence_0.035_Length_1329	53505	1	757	1	AT3G26040	na	HXXXD-type acyl-transferase family protein;(source:Araport11)				4.5E-07	3.6E-09	0.00	141.00
	APO	Locus_2_Transcript_270770_835163_Confidence_0.000_Length_463	53572	2209	2589	1	AT5G47220	ATERF-2	ETHYLENE RESPONSE FACTOR- 2				9.0E-01	1.4E-03	0.00	33.67
	APO	Locus_14452_Transcript_14_16_Confidence_0.229_Length_1246	53684	520	2018	3	AT5G55690	AGAMOUS-LIKE 47 (AGL47)	MADS-box transcription factor family protein;(source:Araport11)				1.2E-11	2.0E-13	0.00	350.67
	Nodiff	Locus_14452_Transcript_12_16_Confidence_0.229_Length_407	53684	948	1354	3	AT5G55690	AGL47	MADS-box transcription factor family protein;(source:Araport11)				1.0E+00	4.6E-01	0.00	9.33
	Nodiff	Locus_33938_Transcript_1_1_Confidence_0.000_Length_206	53684	182	385	3	AT5G55690	AGL47	MADS-box transcription factor family protein;(source:Araport11)				1.0E+00	9.6E-01	0.33	2.67
	APO	Locus_71726_Transcript_4_4_Confidence_0.400_Length_363	53873	601	925	1	na	na					1.0E+00	5.2E-01	0.00	5.67
	SEX	Locus_40215_Transcript_3_6_Confidence_0.400_Length_742	54075	102	1079	1	AT5G06900	CYP93D1	cytochrome P450, family 93, subfamily D, polypeptide 1				1.0E+00	3.5E-01	10.00	0.00
	APO	Locus_2_Transcript_159502_835163_Confidence_0.000_Length_1436	54184	8373	9428	1	AT5G48050	na	Copia-like polyprotein/retrotransposon;(source:Araport11)				1.7E-04	8.2E-07	0.00	76.67
	APO	Locus_2_Transcript_271078_835163_Confidence_0.000_Length_870	54220	10446	11342	1	na	na					7.2E-03	2.2E-05	0.00	74.67
	APO	Locus_71192_Transcript_1_2_Confidence_0.333_Length_365	54278	14564	15368	1	AT3G55620	eIF6A	eukaryotic initiation facor 6A	embryo defective phenotype			1.0E+00	9.6E-01	0.00	1.00
	SEX	Locus_2_Transcript_361357_835163_Confidence_0.000_Length_964	54330	66	441	1	na	na					1.0E+00	3.4E-01	9.67	0.00
	APO	Locus_11267_Transcript_1_10_Confidence_0.389_Length_333	54347	2745	3067	1	AT4G08500	ARAKIN					1.0E+00	3.5E-01	0.00	7.33
	APO	Locus_2_Transcript_420161_835163_Confidence_0.000_Length_909	54407	3956	4847	1	AT4G23160	CRK8	cysteine-rich RLK (RECEPTOR-like protein kinase) 8				1.0E+00	9.9E-02	0.00	12.67
	APO	Locus_2_Transcript_114121_835163_Confidence_0.000_Length_919	54418	146	1064	2	AT1G21280	na	Copia-like polyprotein/retrotransposon;(source:Araport11)				7.7E-01	1.3E-03	0.00	33.00
	Nodiff	Locus_2_Transcript_114144_835163_Confidence_0.000_Length_906	54418	146	944	2	AT1G21280	na	Copia-like polyprotein/retrotransposon;(source:Araport11)				1.0E+00	9.7E-01	0.00	1.00
	APO	Locus_2_Transcript_194469_835163_Confidence_0.000_Length_944	54439	9321	10264	1	AT1G68550	CRF10	cytokinin response factor 10				1.3E-02	3.7E-05	0.00	71.33
	APO	Locus_2_Transcript_194479_835163_Confidence_0.000_Length_373	54439	10043	10415	1	AT1G68550	CRF10	cytokinin response factor 10				7.6E-01	1.2E-03	0.00	32.67
	APO	Locus_2_Transcript_146842_835163_Confidence_0.000_Length_369	54455	4436	4738	1	AT5G01320	na	Thiamine pyrophosphate dependent pyruvate decarboxylase family protein;(source:Araport11)				1.0E+00	7.8E-01	0.00	3.33
	APO	Locus_16699_Transcript_2_2_Confidence_0.000_Length_1017	54509	42457	43198	1	AT3G31430	na	zinc knuckle (CCHC-type) family protein;(source:Araport11)				1.0E+00	1.6E-02	0.00	23.00
	APO	Locus_2_Transcript_411009_835163_Confidence_0.000_Length_656	54538	12310	12339	1	na	na					2.3E-04	1.0E-06	0.00	103.33
	APO	Locus_11573_Transcript_2_2_Confidence_0.000_Length_635	54617	4345	4633	4	AT4G17830	N2-ACETYLORNITHINE DEACETYLASE (ATNAOD)	NAOD encodes a functional acetylornithine deacetylase. Silenced lines plants flower early but have reduced fertility (siliques do not develop) as well as reduced ornithine levels.NAOD mediates a linear pathway for ornithine biosynthesis.				1.0E+00	8.3E-01	0.00	3.33
	Nodiff	Locus_2_Transcript_787887_835163_Confidence_0.000_Length_1326	54617	5303	5646	4	AT4G17830	N2-ACETYLORNITHINE DEACETYLASE (ATNAOD)	NAOD encodes a functional acetylornithine deacetylase. Silenced lines plants flower early but have reduced fertility (siliques do not develop) as well as reduced ornithine levels.NAOD mediates a linear pathway for ornithine biosynthesis.				1.0E+00	7.4E-01	339.00	540.33
	Nodiff	Locus_2_Transcript_787929_835163_Confidence_0.000_Length_891	54617	3988	5328	4	AT4G17830	N2-ACETYLORNITHINE DEACETYLASE (ATNAOD)	NAOD encodes a functional acetylornithine deacetylase. Silenced lines plants flower early but have reduced fertility (siliques do not develop) as well as reduced ornithine levels.NAOD mediates a linear pathway for ornithine biosynthesis.				1.0E+00	1.0E+00	7062.33	6480.00
	Nodiff	Locus_25652_Transcript_3_6_Confidence_0.500_Length_296	54617	4595	4632	4	AT4G17830	N2-ACETYLORNITHINE DEACETYLASE (ATNAOD)	NAOD encodes a functional acetylornithine deacetylase. Silenced lines plants flower early but have reduced fertility (siliques do not develop) as well as reduced ornithine levels.NAOD mediates a linear pathway for ornithine biosynthesis.				1.0E+00	1.0E+00	1.67	4.00
	APO	Locus_24145_Transcript_2_2_Confidence_0.000_Length_436	54623	8707	9134	13	AT1G61290	ATSYP124					1.0E+00	8.1E-01	0.00	3.00
	Nodiff	Locus_83935_Transcript_1_1_Confidence_0.000_Length_364	54623	9202	9358	13	AT1G61290	ATSYP132					1.0E+00	9.6E-01	4.33	0.33
	Nodiff	Locus_2_Transcript_565821_835163_Confidence_0.000_Length_506	54623	9009	9515	13	AT1G61290	ATSYP132					1.0E+00	8.4E-01	11.33	0.33
	Nodiff	Locus_2_Transcript_590575_835163_Confidence_0.000_Length_538	54623	9589	9886	13	AT1G61290	ATSYP132					1.0E+00	9.6E-01	9.33	3.33
	Nodiff	Locus_4540_Transcript_18_28_Confidence_0.070_Length_1212	54623	8638	9471	13	AT1G61290	ATSYP132					1.0E+00	3.3E-01	0.00	21.67
	Nodiff	Locus_5832_Transcript_19_108_Confidence_0.010_Length_530	54623	9078	9430	13	AT1G61290	ATSYP132					1.0E+00	9.6E-01	3.33	0.00
	Nodiff	Locus_7803_Transcript_3_13_Confidence_0.500_Length_533	54623	9017	9454	13	AT1G61290	ATSYP132					1.0E+00	9.4E-01	0.67	6.00
	Nodiff	Locus_7803_Transcript_7_13_Confidence_0.375_Length_526	54623	8949	9454	13	AT1G61290	ATSYP132					1.0E+00	9.4E-01	0.00	2.67
	Nodiff	Locus_7803_Transcript_10_13_Confidence_0.312_Length_471	54623	8949	9411	13	AT1G61290	ATSYP132					1.0E+00	9.3E-01	0.00	2.67
	Nodiff	Locus_7803_Transcript_11_13_Confidence_0.250_Length_471	54623	8949	9411	13	AT1G61290	ATSYP132					1.0E+00	9.9E-01	0.00	0.67
	Nodiff	Locus_51970_Transcript_1_4_Confidence_0.286_Length_412	54623	9192	9471	13	AT1G61290	ATSYP132					1.0E+00	9.6E-01	2.67	0.00
	Nodiff	Locus_51970_Transcript_4_4_Confidence_0.000_Length_392	54623	9096	9471	13	AT1G61290	ATSYP132					1.0E+00	9.6E-01	0.00	2.33
	Nodiff	Locus_59640_Transcript_1_1_Confidence_0.000_Length_455	54623	9156	9358	13	AT1G61290	ATSYP132					1.0E+00	9.6E-01	0.00	3.00
	APO	Locus_47135_Transcript_14_29_Confidence_0.097_Length_333	54671	16	343	1	na	na					1.8E-04	8.5E-07	0.00	93.67
	APO	Locus_72313_Transcript_5_13_Confidence_0.449_Length_628	54755	191	584	1	AT5G42765	na	plasma membrane fusion protein;(source:Araport11)				1.0E+00	6.3E-01	0.00	5.00
	APO	Locus_2_Transcript_430653_835163_Confidence_0.000_Length_342	54777	34367	34629	2	na	na					1.0E+00	8.8E-01	0.00	2.67
	Nodiff	Locus_2_Transcript_545707_835163_Confidence_0.000_Length_358	54777	34128	34457	2	na	na					1.0E+00	8.9E-01	5.00	0.00
	Nodiff	Locus_2_Transcript_315540_835163_Confidence_0.000_Length_728	54789	4804	6274	4	AT1G80750	(RPL7A)	Cytosolic ribosomal 60S subunit protein.				1.0E+00	6.6E-01	768.00	1180.00
	Nodiff	Locus_2_Transcript_315550_835163_Confidence_0.000_Length_611	54789	5996	6378	4	AT1G80750	(RPL7A)	Cytosolic ribosomal 60S subunit protein.				1.0E+00	5.6E-02	8.00	62.33
	Nodiff	Locus_2_Transcript_315551_835163_Confidence_0.000_Length_611	54789	5704	6378	4	AT1G80750	(RPL7A)	Cytosolic ribosomal 60S subunit protein.				1.0E+00	7.3E-01	101.00	196.33
	SEX	Locus_93811_Transcript_1_1_Confidence_0.800_Length_269	54789	6437	6704	4	AT1G80750	(RPL7A)	Cytosolic ribosomal 60S subunit protein.				1.0E+00	9.0E-01	2.33	0.00
	APO	Locus_2_Transcript_350488_835163_Confidence_0.000_Length_545	54860	29996	30315	1	na	na					6.5E-09	6.9E-11	0.00	164.67
	APO	Locus_15737_Transcript_1_1_Confidence_0.000_Length_288	54896	12082	12378	1	AT1G75270	DHAR2	dehydroascorbate reductase 2				1.0E+00	3.4E-01	0.00	9.67
	SEX	Locus_64890_Transcript_6_6_Confidence_0.000_Length_245	54963	10203	10443	1	AT4G29090	na	Ribonuclease H-like superfamily protein;(source:Araport11)				1.0E+00	8.2E-01	3.33	0.00
	APO	Locus_15712_Transcript_1_2_Confidence_0.667_Length_401	55003	166	556	1	na	na					1.0E+00	7.1E-01	0.00	5.33
	APO	Locus_2_Transcript_780891_835163_Confidence_0.000_Length_439	55122	43887	44424	1	na	na					1.0E+00	5.6E-01	0.00	5.67
	SEX	Locus_2_Transcript_379694_835163_Confidence_0.000_Length_361	55127	1270	1615	1	na	na					1.0E+00	4.8E-01	8.00	0.00
	Nodiff	Locus_8280_Transcript_3_12_Confidence_0.250_Length_883	55145	3511	4584	4	AT3G43860	AtGH9A4	glycosyl hydrolase 9A4				1.0E+00	3.9E-01	18.33	0.00
	Nodiff	Locus_8280_Transcript_8_12_Confidence_0.438_Length_1343	55145	3184	4139	4	AT3G43860	AtGH9A4	glycosyl hydrolase 9A4				1.0E+00	4.4E-01	7.33	45.00
	Nodiff	Locus_8280_Transcript_11_12_Confidence_0.125_Length_437	55145	3511	4139	4	AT3G43860	AtGH9A4	glycosyl hydrolase 9A4				1.0E+00	1.0E+00	0.00	0.33
	SEX	Locus_36968_Transcript_1_5_Confidence_0.500_Length_700	55145	3783	4581	4	AT3G43860	AtGH9A4	glycosyl hydrolase 9A4				1.0E+00	4.3E-02	19.00	0.00
	APO	Locus_13121_Transcript_1_2_Confidence_0.200_Length_446	55167	52599	53044	2	AT5G49610	na	F-box family protein;(source:Araport11)				1.0E+00	8.6E-01	0.00	3.67
	Nodiff	Locus_24212_Transcript_11_11_Confidence_0.176_Length_462	55167	52178	52638	2	AT5G49610	na	F-box family protein;(source:Araport11)				1.0E+00	7.7E-01	0.00	6.67
	APO	Locus_15826_Transcript_2_2_Confidence_0.000_Length_328	55167	45617	45944	1	AT4G23160	CRK8	cysteine-rich RLK (RECEPTOR-like protein kinase) 8				1.0E+00	7.3E-01	0.00	5.00
	SEX	Locus_39803_Transcript_1_2_Confidence_1.000_Length_567	55170	62274	62840	1	AT1G34300	na	lectin protein kinase family protein;(source:Araport11)				1.0E+00	2.0E-02	19.67	0.00
	APO	Locus_14696_Transcript_1_1_Confidence_0.000_Length_392	55175	51190	51274	1	AT5G51760	AHG1	ABA-hypersensitive germination 1				1.0E+00	7.3E-01	0.00	5.00
	APO	Locus_2_Transcript_240326_835163_Confidence_0.000_Length_414	55186	872	1000	1	na	na					1.0E+00	9.3E-01	0.00	2.00
	APO	Locus_2_Transcript_470090_835163_Confidence_0.000_Length_586	55189	9028	9595	2	na	na					1.0E+00	9.0E-01	0.00	2.00
	Nodiff	Locus_2_Transcript_756728_835163_Confidence_0.000_Length_1010	55189	8862	9703	2	na	na					1.0E+00	9.1E-01	18876.67	4559.00
	APO	Locus_73676_Transcript_1_1_Confidence_0.000_Length_485	55192	1560	2044	1	AT1G78270	AtUGT85A4	UDP-glucosyl transferase 85A4				1.0E+00	7.3E-01	0.00	4.33
	APO	Locus_2832_Transcript_22_47_Confidence_0.021_Length_709	55202	38849	39521	1	AT5G21430	CRRL	CHLORORESPIRATORY REDUCTION L				1.0E+00	4.4E-01	0.00	7.33
	APO	Locus_2_Transcript_348602_835163_Confidence_0.000_Length_448	55216	12608	13053	5	AT4G29090	na					3.8E-01	7.2E-04	0.00	63.67
	Nodiff	Locus_2_Transcript_406260_835163_Confidence_0.000_Length_702	55216	13357	13988	5	AT4G29090	na					1.0E+00	1.0E+00	0.00	0.33
	Nodiff	Locus_2_Transcript_576519_835163_Confidence_0.000_Length_491	55216	13462	13957	5	AT4G29090	na					1.0E+00	9.9E-01	0.00	0.67
	UP	Locus_2_Transcript_406259_835163_Confidence_0.000_Length_1289	55216	12735	14028	5	AT4G29090	na					7.2E-01	1.2E-03	2.67	96.33
	UP	Locus_2_Transcript_576517_835163_Confidence_0.000_Length_1313	55216	12608	13915	5	AT4G29090	na					5.4E-21	2.9E-22	0.67	688.67
	APO	Locus_2_Transcript_462616_835163_Confidence_0.000_Length_608	55230	16826	17515	5	AT2G47390	na	Prolyl oligopeptidase family protein;(source:Araport11)				1.0E+00	9.4E-01	0.00	1.67
	Nodiff	Locus_2_Transcript_462576_835163_Confidence_0.000_Length_341	55230	16172	16860	5	AT2G47390	na	Prolyl oligopeptidase family protein;(source:Araport11)				1.0E+00	9.9E-01	2.33	0.67
	Nodiff	Locus_2_Transcript_462587_835163_Confidence_0.000_Length_1082	55230	17675	18958	5	AT2G47390	na	Prolyl oligopeptidase family protein;(source:Araport11)				1.0E+00	9.6E-01	1209.67	1332.33
	Nodiff	Locus_2_Transcript_462625_835163_Confidence_0.000_Length_919	55230	16066	17551	5	AT2G47390	na	Prolyl oligopeptidase family protein;(source:Araport11)				1.0E+00	1.0E+00	15.00	16.00
	Nodiff	Locus_2_Transcript_462627_835163_Confidence_0.000_Length_882	55230	16066	17515	5	AT2G47390	na	Prolyl oligopeptidase family protein;(source:Araport11)				1.0E+00	8.3E-01	6.67	0.67
	Nodiff	Locus_2_Transcript_704522_835163_Confidence_0.000_Length_1255	55238	37544	39151	2	AT5G05970	NEDD1	NEURAL PRECURSOR CELL EXPRESSED, DEVELOPMENTALLY DOWN-REGULATED GENE 1	gametogenesis	embryo sac		1.0E+00	1.0E+00	44.33	37.67
	SEX	Locus_2_Transcript_704564_835163_Confidence_0.000_Length_370	55238	37041	37410	2	AT5G05970	NEDD1	NEURAL PRECURSOR CELL EXPRESSED, DEVELOPMENTALLY DOWN-REGULATED GENE 1	gametogenesis	embryo sac		1.0E+00	9.2E-01	2.33	0.00
	APO	Locus_2_Transcript_115686_835163_Confidence_0.000_Length_553	55242	17130	17682	1	na	na					1.0E+00	1.3E-01	0.00	12.33
	APO	Locus_48964_Transcript_1_1_Confidence_0.333_Length_553	55269	972	1425	2	AT2G01050	na	zinc ion binding / nucleic acid binding protein;(source:Araport11)				1.0E+00	6.2E-01	0.00	5.67
	Nodiff	Locus_2_Transcript_805062_835163_Confidence_0.000_Length_488	55269	633	1120	2	AT2G01050	na	zinc ion binding / nucleic acid binding protein;(source:Araport11)				1.0E+00	9.5E-01	0.00	2.00
	APO	Locus_3768_Transcript_25_54_Confidence_0.017_Length_842	55283	3552	4267	1	AT5G42905	na	Polynucleotidyl transferase, ribonuclease H-like superfamily protein;(source:Araport11)				1.0E-04	5.0E-07	0.00	90.67
	SEX	Locus_41486_Transcript_6_9_Confidence_0.591_Length_652	55292	5626	5908	1	AT1G31480	SGR2	SHOOT GRAVITROPISM 2				1.0E+00	7.8E-01	5.00	0.00
	APO	Locus_762_Transcript_18_19_Confidence_0.200_Length_635	55312	47777	48411	1	AT2G16290	na	F-box SKIP23-like protein (DUF295);(source:Araport11)				1.0E+00	8.8E-02	0.00	13.67
	Nodiff	Locus_2_Transcript_824920_835163_Confidence_0.000_Length_709	55322	35037	36331	2	AT2G47070	SPL1	squamosa promoter binding protein-like 1				1.0E+00	9.8E-01	0.67	2.33
	SEX	Locus_53183_Transcript_3_3_Confidence_0.300_Length_363	55322	34562	34924	2	AT2G47070	SPL1	squamosa promoter binding protein-like 1				1.0E+00	7.8E-01	5.00	0.00
	APO	Locus_9_Transcript_6_12_Confidence_0.559_Length_816	55322	16444	17168	3	AT5G42905	na	Polynucleotidyl transferase, ribonuclease H-like superfamily protein;(source:Araport11)				1.0E+00	5.6E-02	0.00	14.33
	Nodiff	Locus_17459_Transcript_1_1_Confidence_0.000_Length_398	55322	16438	16835	3	AT5G42905	na	Polynucleotidyl transferase, ribonuclease H-like superfamily protein;(source:Araport11)				1.0E+00	7.5E-01	6.67	0.33
	Nodiff	Locus_20794_Transcript_1_3_Confidence_0.500_Length_353	55322	16307	18138	3	AT5G42905	na	Polynucleotidyl transferase, ribonuclease H-like superfamily protein;(source:Araport11)				1.0E+00	1.0E+00	3.00	1.00
	APO	Locus_17295_Transcript_1_4_Confidence_0.667_Length_484	55324	16930	17413	2	AT5G42905	na	Polynucleotidyl transferase, ribonuclease H-like superfamily protein;(source:Araport11)				1.0E+00	2.0E-01	0.00	9.67
	Nodiff	Locus_30004_Transcript_1_3_Confidence_0.286_Length_420	55324	17523	17943	2	AT5G42905	na	Polynucleotidyl transferase, ribonuclease H-like superfamily protein;(source:Araport11)				1.0E+00	1.0E+00	3.00	1.67
	SEX	Locus_17296_Transcript_10_11_Confidence_0.250_Length_977	55324	17177	18152	1	AT5G42905	na	Polynucleotidyl transferase, ribonuclease H-like superfamily protein;(source:Araport11)				1.0E+00	9.2E-03	24.67	0.00
	Nodiff	Locus_2_Transcript_420454_835163_Confidence_0.000_Length_650	55354	1925	2432	2	AT2G22125	CSI1	cellulose synthase-interactive protein 1				1.0E+00	9.6E-01	2.33	0.33
	SEX	Locus_2_Transcript_420451_835163_Confidence_0.000_Length_759	55354	1816	2432	2	AT2G22125	CSI1	cellulose synthase-interactive protein 1				1.0E+00	6.9E-01	6.33	0.00
	APO	Locus_15771_Transcript_7_22_Confidence_0.463_Length_713	55387	698	1530	1	AT1G09380	UMAMIT25	Usually multiple acids move in and out Transporters 25				1.0E+00	1.3E-01	0.00	14.00
	APO	Locus_30719_Transcript_1_3_Confidence_0.333_Length_1424	55391	197	1321	2	AT1G21651	na	zinc ion binding protein;(source:Araport11)				1.0E+00	2.0E-01	0.00	11.33
	Nodiff	Locus_2_Transcript_230668_835163_Confidence_0.000_Length_814	55391	1393	2156	2	AT1G21651	na	zinc ion binding protein;(source:Araport11)				1.0E+00	9.3E-01	336.33	191.00
	APO	Locus_2_Transcript_207571_835163_Confidence_0.000_Length_554	55424	2006	2565	3	AT4G10780	na	LRR and NB-ARC domains-containing disease resistance protein;(source:Araport11)				1.0E+00	1.5E-01	0.00	11.33
	Nodiff	Locus_2_Transcript_207551_835163_Confidence_0.000_Length_627	55424	1939	2565	3	AT4G10780	na	LRR and NB-ARC domains-containing disease resistance protein;(source:Araport11)				1.0E+00	1.0E+00	0.00	0.00
	Nodiff	Locus_2_Transcript_207740_835163_Confidence_0.000_Length_1794	55424	2546	4335	3	AT4G10780	na	LRR and NB-ARC domains-containing disease resistance protein;(source:Araport11)				1.0E+00	5.7E-01	17.67	60.00
	Nodiff	Locus_2_Transcript_544852_835163_Confidence_0.000_Length_549	55472	33943	34328	3	AT3G09510	na	Ribonuclease H-like superfamily protein;(source:Araport11)				1.0E+00	8.0E-01	1.33	11.67
	Nodiff	Locus_2010_Transcript_47_51_Confidence_0.164_Length_1174	55472	27578	35602	3	AT3G09510	na	Ribonuclease H-like superfamily protein;(source:Araport11)				1.0E+00	1.0E+00	9.67	11.33
	SEX	Locus_2010_Transcript_27_51_Confidence_0.315_Length_657	55472	34564	35062	3	AT3G25270	na	Ribonuclease H-like superfamily protein;(source:Araport11)				1.0E+00	2.5E-02	21.33	0.00
	APO	Locus_6744_Transcript_27_78_Confidence_0.025_Length_334	55500	3868	4182	2	AT5G10770	na	Eukaryotic aspartyl protease family protein;(source:Araport11)				1.0E+00	4.3E-01	0.00	6.33
	Nodiff	Locus_22821_Transcript_1_1_Confidence_0.000_Length_378	55500	3807	4184	2	AT5G10770	na	Eukaryotic aspartyl protease family protein;(source:Araport11)				1.0E+00	1.0E+00	1.00	0.67
	APO	Locus_26429_Transcript_1_2_Confidence_0.750_Length_504	55544	554	1012	1	AT1G74830	na	myosin-binding protein, putative (Protein of unknown function, DUF593);(source:Araport11)				1.0E+00	7.1E-01	0.00	5.33
	APO	Locus_2_Transcript_418028_835163_Confidence_0.000_Length_547	55606	1318	1393	2	AT1G75620	na					1.0E+00	5.8E-01	0.00	6.00
	Nodiff	Locus_2_Transcript_181457_835163_Confidence_0.000_Length_1714	55606	72	1392	2	AT1G75620	na					1.0E+00	9.6E-01	16.67	25.00
	APO	Locus_51609_Transcript_1_2_Confidence_0.333_Length_582	55616	219	807	1	AT2G39200	ATMLO12	MILDEW RESISTANCE LOCUS O 12				1.0E+00	7.8E-01	0.00	3.67
	APO	Locus_9883_Transcript_11_19_Confidence_0.586_Length_1391	55645	9933	10119	2	AT3G18830	ATPLT5	POLYOL TRANSPORTER 5				1.0E+00	2.0E-03	0.00	68.33
	Nodiff	Locus_2_Transcript_180478_835163_Confidence_0.000_Length_1158	55645	9220	10114	2	AT3G18830	ATPLT5	POLYOL TRANSPORTER 5				1.0E+00	6.6E-01	2.67	20.00
	Nodiff	Locus_8563_Transcript_13_21_Confidence_0.511_Length_694	55651	52451	53123	2	AT5G05450	RNA HELICASE 18 (RH18)	P-loop containing nucleoside triphosphate hydrolases superfamily protein;(source:Araport11)				1.0E+00	1.0E+00	9.33	7.67
	SEX	Locus_8563_Transcript_21_21_Confidence_0.156_Length_459	55651	52767	53240	2	AT5G05450	RNA HELICASE 18 (RH18)	P-loop containing nucleoside triphosphate hydrolases superfamily protein;(source:Araport11)				1.0E+00	2.2E-01	11.67	0.00
	APO	Locus_27759_Transcript_1_2_Confidence_0.750_Length_728	55679	1683	2386	1	AT1G74710	ATICS1	ARABIDOPSIS ISOCHORISMATE SYNTHASE 1				1.0E+00	7.3E-01	0.00	5.00
	APO	Locus_10866_Transcript_28_35_Confidence_0.093_Length_306	55682	1	270	1	AT3G29635	na	HXXXD-type acyl-transferase family protein;(source:Araport11)				1.0E+00	9.4E-01	0.00	1.67
	APO	Locus_55024_Transcript_4_4_Confidence_0.333_Length_472	55682	420	967	1	AT1G03495	na	HXXXD-type acyl-transferase family protein;(source:Araport11)				1.0E+00	9.1E-02	0.00	14.33
	SEX	Locus_21326_Transcript_3_5_Confidence_0.500_Length_503	55707	1	336	1	AT1G08190	ATVAM2					1.0E+00	7.9E-01	4.33	0.00
	APO	Locus_28777_Transcript_1_1_Confidence_0.000_Length_422	55787	3559	4734	2	AT1G75270	DHAR2	dehydroascorbate reductase 2				1.0E+00	8.7E-01	0.00	2.67
	Nodiff	Locus_4912_Transcript_135_163_Confidence_0.074_Length_823	55787	3557	4731	2	AT1G75270	DHAR2	dehydroascorbate reductase 2				1.0E+00	9.7E-01	5319.00	5343.00
	APO	Locus_2_Transcript_256050_835163_Confidence_0.000_Length_441	55977	20599	21062	1	AT5G32440	na	Ubiquitin system component Cue protein;(source:Araport11)				1.0E+00	5.3E-02	0.00	14.33
	APO	Locus_17028_Transcript_5_6_Confidence_0.176_Length_507	56102	13111	13615	1	na	na					1.0E+00	2.0E-01	0.00	12.33
	APO	Locus_5329_Transcript_2_141_Confidence_0.016_Length_435	56263	4846	5186	1	AT2G37280	ABCG33	ATP-binding cassette G33				1.0E+00	7.5E-01	0.00	4.33
	APO	Locus_2_Transcript_613125_835163_Confidence_0.000_Length_692	56266	4957	5436	1	na	na					3.2E-01	6.1E-04	0.00	41.67
	APO	Locus_8752_Transcript_4_4_Confidence_0.000_Length_576	56281	10990	11565	2	AT1G78270	AtUGT85A4	UDP-glucosyl transferase 85A4				1.0E+00	7.6E-01	0.00	3.67
	Nodiff	Locus_8752_Transcript_1_4_Confidence_0.500_Length_431	56281	10990	11420	2	AT1G78270	AtUGT85A4	UDP-glucosyl transferase 85A4				1.0E+00	1.0E+00	0.00	0.33
	APO	Locus_2_Transcript_76479_835163_Confidence_0.000_Length_252	56319	2194	2335	1	na	na					1.0E+00	4.0E-01	0.00	7.33
	APO	Locus_921_Transcript_113_131_Confidence_0.009_Length_287	56340	9	272	1	AT1G51580	na	RNA-binding KH domain-containing protein;(source:Araport11)				1.0E+00	8.4E-01	0.00	2.67
	APO	Locus_921_Transcript_92_131_Confidence_0.111_Length_713	56340	419	891	3	AT1G51580	na	RNA-binding KH domain-containing protein;(source:Araport11)				2.4E-01	4.7E-04	0.00	40.67
	Nodiff	Locus_921_Transcript_117_131_Confidence_0.111_Length_878	56340	9	833	3	AT1G51580	na	RNA-binding KH domain-containing protein;(source:Araport11)				1.0E+00	9.9E-01	34.33	47.33
	Nodiff	Locus_2170_Transcript_66_118_Confidence_0.129_Length_845	56340	417	475	3	AT1G51580	na	RNA-binding KH domain-containing protein;(source:Araport11)				1.0E+00	9.6E-01	72.00	105.33
	SEX	Locus_39207_Transcript_2_3_Confidence_0.333_Length_1205	56408	2339	3544	1	AT5G42905	na	Polynucleotidyl transferase, ribonuclease H-like superfamily protein;(source:Araport11)				8.3E-03	2.5E-05	64.67	0.00
	APO	Locus_2_Transcript_623514_835163_Confidence_0.000_Length_1011	56445	9166	10684	1	AT4G23160	CRK8	cysteine-rich RLK (RECEPTOR-like protein kinase) 8				6.2E-02	1.5E-04	0.00	48.00
	APO	Locus_2_Transcript_519211_835163_Confidence_0.000_Length_544	56454	13252	13736	3	AT2G04500	na	Cysteine/Histidine-rich C1 domain family protein;(source:Araport11)				1.0E+00	8.9E-01	0.00	2.33
	Nodiff	Locus_2_Transcript_519213_835163_Confidence_0.000_Length_476	56454	13041	13492	3	AT2G04500	na	Cysteine/Histidine-rich C1 domain family protein;(source:Araport11)				1.0E+00	9.6E-01	0.33	2.33
	Nodiff	Locus_2_Transcript_519215_835163_Confidence_0.000_Length_408	56454	13126	13490	3	AT2G04500	na	Cysteine/Histidine-rich C1 domain family protein;(source:Araport11)				1.0E+00	1.0E+00	0.00	0.33
	APO	Locus_2_Transcript_519543_835163_Confidence_0.000_Length_476	56454	13126	13601	1	AT2G04500	na	Cysteine/Histidine-rich C1 domain family protein;(source:Araport11)				1.0E+00	7.8E-01	0.00	3.33
	APO	Locus_2_Transcript_762669_835163_Confidence_0.000_Length_508	56456	24963	25472	2	AT5G60900	RLK1	receptor-like protein kinase 1				1.0E+00	3.7E-01	0.00	10.67
	Nodiff	Locus_2_Transcript_762670_835163_Confidence_0.000_Length_647	56456	24963	25541	2	AT5G60900	RLK1	receptor-like protein kinase 1				1.0E+00	2.4E-01	0.00	20.67
	APO	Locus_2_Transcript_534248_835163_Confidence_0.000_Length_550	56483	9130	9663	1	AT5G42905	na	Polynucleotidyl transferase, ribonuclease H-like superfamily protein;(source:Araport11)				1.1E-02	3.2E-05	0.00	51.67
	APO	Locus_2_Transcript_794179_835163_Confidence_0.000_Length_867	56562	1471	1730	5	AT5G20810	SAUR70	SMALL AUXIN UPREGULATED RNA 70				1.0E+00	9.3E-02	0.00	23.67
	Nodiff	Locus_2_Transcript_794185_835163_Confidence_0.000_Length_790	56562	1292	1730	5	AT5G20810	SAUR70	SMALL AUXIN UPREGULATED RNA 70				1.0E+00	2.8E-01	0.00	13.00
	Nodiff	Locus_5341_Transcript_58_88_Confidence_0.109_Length_728	56562	1301	2395	5	AT5G20810	SAUR70	SMALL AUXIN UPREGULATED RNA 70				1.0E+00	9.9E-01	298.33	238.67
	Nodiff	Locus_5341_Transcript_82_88_Confidence_0.034_Length_352	56562	1854	2205	5	AT5G20810	SAUR70	SMALL AUXIN UPREGULATED RNA 70				1.0E+00	9.4E-01	9.00	2.00
	Nodiff	Locus_44295_Transcript_3_19_Confidence_0.030_Length_686	56562	1426	1722	5	AT5G20810	SAUR70	SMALL AUXIN UPREGULATED RNA 70				1.0E+00	8.2E-01	15.00	1.67
	APO	Locus_9805_Transcript_3_9_Confidence_0.179_Length_597	56665	125	604	1	na	na					1.0E+00	1.7E-02	0.00	19.33
	APO	Locus_2292_Transcript_1_4_Confidence_0.400_Length_635	56680	639	1269	2	AT1G43760	na					1.0E+00	7.5E-01	0.00	3.67
	Nodiff	Locus_2292_Transcript_4_4_Confidence_0.000_Length_1262	56680	639	1526	2	AT1G43760	na					1.0E+00	9.6E-01	5.00	15.67
	SEX	Locus_2_Transcript_340587_835163_Confidence_0.000_Length_799	56697	25212	25804	1	AT1G58090	na	F-box and associated interaction domains-containing protein;(source:Araport11)				1.0E+00	5.1E-01	6.00	0.00
	APO	Locus_2_Transcript_62875_835163_Confidence_0.000_Length_335	56697	33419	33894	4	AT5G37550	na					1.0E+00	4.0E-01	0.00	7.00
	Nodiff	Locus_2_Transcript_62873_835163_Confidence_0.000_Length_713	56697	32738	33400	4	AT5G37550	na					1.0E+00	9.7E-01	16.67	22.67
	Nodiff	Locus_2_Transcript_62876_835163_Confidence_0.000_Length_722	56697	33881	34603	4	AT5G37550	na					1.0E+00	5.3E-01	0.67	12.33
	Nodiff	Locus_2_Transcript_62885_835163_Confidence_0.000_Length_458	56697	33419	33898	4	AT5G37550	na					1.0E+00	3.5E-01	0.67	18.33
	SEX	Locus_2_Transcript_681693_835163_Confidence_0.000_Length_421	56697	17986	18404	1	AT4G05220	na	Late embryogenesis abundant (LEA) hydroxyproline-rich glycoprotein family;(source:Araport11)				1.0E+00	5.5E-01	7.00	0.00
	APO	Locus_18480_Transcript_2_3_Confidence_0.200_Length_382	56780	10602	10970	7	AT4G13170	na					1.0E+00	9.3E-01	0.00	1.67
	Nodiff	Locus_2_Transcript_261905_835163_Confidence_0.000_Length_958	56780	10499	11258	7	AT4G13170	na					1.0E+00	9.9E-01	76578.33	62818.33
	Nodiff	Locus_2_Transcript_263641_835163_Confidence_0.000_Length_1218	56780	11170	12254	7	AT4G13170	na					1.0E+00	2.2E-01	6210.67	1523.33
	Nodiff	Locus_3394_Transcript_1_7_Confidence_0.300_Length_431	56780	11164	11798	7	AT4G13170	na					1.0E+00	9.6E-01	0.67	4.67
	Nodiff	Locus_3394_Transcript_6_7_Confidence_0.200_Length_458	56780	11164	11799	7	AT4G13170	na					1.0E+00	9.6E-01	0.00	2.67
	Nodiff	Locus_18480_Transcript_3_3_Confidence_0.200_Length_377	56780	10602	10970	7	AT4G13170	na					1.0E+00	9.6E-01	0.67	4.67
	Nodiff	Locus_84888_Transcript_1_1_Confidence_0.947_Length_379	56780	10722	11734	7	AT4G13170	na					1.0E+00	1.0E+00	1542.00	1352.33
	APO	Locus_5816_Transcript_9_20_Confidence_0.206_Length_396	56813	4335	4725	4	na	na					1.0E+00	8.3E-01	0.00	3.67
	Nodiff	Locus_5816_Transcript_5_20_Confidence_0.176_Length_492	56813	3944	4435	4	na	na					1.0E+00	1.0E+00	105.00	117.67
	Nodiff	Locus_5816_Transcript_16_20_Confidence_0.412_Length_659	56813	4323	4981	4	na	na					1.0E+00	9.3E-01	26.00	7.67
	Nodiff	Locus_5816_Transcript_19_20_Confidence_0.382_Length_641	56813	4444	4981	4	na	na					1.0E+00	1.0E+00	0.33	0.33
	APO	Locus_2_Transcript_825849_835163_Confidence_0.000_Length_897	56816	2264	3288	6	AT5G61680	na					1.0E+00	9.4E-03	0.00	68.67
	Nodiff	Locus_2_Transcript_445738_835163_Confidence_0.000_Length_347	56816	3230	3289	6	AT5G61680	na					1.0E+00	9.6E-01	0.00	2.33
	Nodiff	Locus_2_Transcript_825855_835163_Confidence_0.000_Length_894	56816	3082	3289	6	AT5G61680	na					1.0E+00	1.5E-01	0.00	18.00
	Nodiff	Locus_2_Transcript_825873_835163_Confidence_0.000_Length_524	56816	3082	3289	6	AT5G61680	na					1.0E+00	9.6E-01	0.33	2.00
	Nodiff	Locus_9257_Transcript_1_3_Confidence_0.400_Length_327	56816	3133	3783	6	AT5G61680	na					1.0E+00	9.6E-01	2.00	0.00
	Nodiff	Locus_15774_Transcript_4_5_Confidence_0.024_Length_476	56816	2495	3120	6	AT5G61680	na					1.0E+00	1.9E-01	14.33	0.33
	APO	Locus_2_Transcript_825853_835163_Confidence_0.000_Length_938	56816	3110	3289	1	AT5G61680	na	Pectin lyase-like superfamily protein;(source:Araport11)				1.0E+00	2.4E-02	0.00	29.00
	APO	Locus_2_Transcript_825856_835163_Confidence_0.000_Length_975	56816	2264	3289	1	AT1G69940	ATPPME1					1.0E+00	1.8E-01	0.00	15.33
	APO	Locus_77790_Transcript_1_4_Confidence_0.500_Length_409	56819	1596	1860	1	na	na					1.0E+00	2.2E-01	0.00	9.00
	APO	Locus_4665_Transcript_86_104_Confidence_0.052_Length_394	56830	10991	11387	3	AT3G14460	na	LRR and NB-ARC domains-containing disease resistance protein;(source:Araport11)				1.0E+00	4.2E-01	0.00	6.67
	Nodiff	Locus_4665_Transcript_73_104_Confidence_0.089_Length_1090	56830	10991	12073	3	AT3G14460	na	LRR and NB-ARC domains-containing disease resistance protein;(source:Araport11)				1.0E+00	8.9E-01	0.00	5.00
	Nodiff	Locus_4665_Transcript_74_104_Confidence_0.084_Length_1090	56830	10991	12073	3	AT3G14460	na	LRR and NB-ARC domains-containing disease resistance protein;(source:Araport11)				1.0E+00	9.5E-01	0.00	2.67
	APO	Locus_14760_Transcript_2_4_Confidence_0.286_Length_432	56834	5522	5833	1	na	na					1.0E+00	8.1E-01	0.00	4.00
	APO	Locus_16429_Transcript_8_10_Confidence_0.263_Length_546	56838	51629	51731	4	AT4G18100	na	Ribosomal protein L32e;(source:Araport11)				1.0E+00	4.7E-01	0.00	7.67
	Nodiff	Locus_2_Transcript_305211_835163_Confidence_0.000_Length_647	56838	50469	50798	4	AT4G18100	na	Ribosomal protein L32e;(source:Araport11)				1.0E+00	9.4E-01	7243.67	8712.33
	Nodiff	Locus_2_Transcript_305257_835163_Confidence_0.000_Length_248	56838	51944	52169	4	AT4G18100	na	Ribosomal protein L32e;(source:Araport11)				1.0E+00	1.0E+00	29729.00	28727.00
	Nodiff	Locus_16429_Transcript_7_10_Confidence_0.158_Length_535	56838	51625	51731	4	AT4G18100	na	Ribosomal protein L32e;(source:Araport11)				1.0E+00	9.6E-01	4.00	0.67
	APO	Locus_18624_Transcript_1_1_Confidence_0.000_Length_850	56841	29466	31071	3	AT5G16480	AtPFA-DSP5					1.0E+00	3.8E-01	0.00	9.00
	Nodiff	Locus_1100_Transcript_1_111_Confidence_0.075_Length_1098	56841	30346	31529	3	AT5G16480	AtPFA-DSP5					1.0E+00	1.0E+00	313.67	302.33
	Nodiff	Locus_1100_Transcript_66_111_Confidence_0.083_Length_1309	56841	30473	31529	3	AT5G16480	AtPFA-DSP5					1.0E+00	1.0E+00	2093.33	1824.67
	APO	Locus_49526_Transcript_1_6_Confidence_0.222_Length_273	56841	39446	39717	1	AT4G01100	ADNT1	adenine nucleotide transporter 1				1.0E+00	6.4E-01	0.00	5.00
	APO	Locus_11258_Transcript_8_10_Confidence_0.133_Length_544	56862	44301	45375	2	AT5G51060	ATRBOHC	A. THALIANA RESPIRATORY BURST OXIDASE HOMOLOG C				1.0E+00	8.9E-01	0.00	2.33
	Nodiff	Locus_11258_Transcript_4_10_Confidence_0.333_Length_554	56862	44278	44550	2	AT5G51060	ATRBOHC	A. THALIANA RESPIRATORY BURST OXIDASE HOMOLOG C				1.0E+00	9.5E-01	0.00	2.00
	APO	Locus_85840_Transcript_1_4_Confidence_0.400_Length_495	56869	1630	2031	1	AT1G48130	ATPER1	1-cysteine peroxiredoxin 1				1.0E+00	8.7E-01	0.00	2.67
	APO	Locus_2_Transcript_212937_835163_Confidence_0.000_Length_573	56925	19628	19912	1	AT1G11360	na	Adenine nucleotide alpha hydrolases-like superfamily protein;(source:Araport11)				2.5E-01	4.9E-04	0.00	55.33
	APO	Locus_6532_Transcript_8_24_Confidence_0.038_Length_458	56925	19768	20056	1	na	na					1.0E+00	2.7E-01	0.00	9.33
	APO	Locus_70209_Transcript_3_6_Confidence_0.111_Length_470	56930	20910	21360	2	AT1G21280	na					1.0E+00	4.6E-02	0.00	21.00
	Nodiff	Locus_70209_Transcript_6_6_Confidence_0.000_Length_660	56930	20351	20935	2	AT1G21280	na					1.0E+00	6.0E-02	0.33	40.00
	APO	Locus_8911_Transcript_1_1_Confidence_0.000_Length_689	56934	15938	16043	2	AT3G57530	ATCPK32					1.0E+00	4.3E-01	0.00	7.33
	Nodiff	Locus_2_Transcript_442561_835163_Confidence_0.000_Length_1450	56934	15703	16345	2	AT3G57530	ATCPK32					1.0E+00	1.0E+00	4221.00	3983.33
	APO	Locus_8526_Transcript_6_7_Confidence_0.273_Length_647	56941	2720	3255	3	AT3G25220	FKBP15-1	FK506-binding protein 15 kD-1				1.0E+00	9.5E-02	0.00	15.00
	Nodiff	Locus_367_Transcript_6_47_Confidence_0.467_Length_678	56941	2202	3406	3	AT3G25220	FKBP15-1	FK506-binding protein 15 kD-1				1.0E+00	7.0E-01	9664.67	13367.00
	Nodiff	Locus_8526_Transcript_5_7_Confidence_0.455_Length_732	56941	2554	2829	3	AT3G25220	FKBP15-1	FK506-binding protein 15 kD-1				1.0E+00	9.6E-01	6.00	0.67
	APO	Locus_17389_Transcript_1_1_Confidence_0.000_Length_754	56980	16903	17649	1	AT5G42905	na	Polynucleotidyl transferase, ribonuclease H-like superfamily protein;(source:Araport11)				1.0E+00	2.8E-01	0.00	9.00
	APO	Locus_76652_Transcript_1_3_Confidence_0.364_Length_1007	56980	11767	12574	1	AT2G01050	na	zinc ion binding / nucleic acid binding protein;(source:Araport11)				4.1E-03	1.3E-05	0.00	60.00
	APO	Locus_53959_Transcript_2_2_Confidence_0.250_Length_408	56982	879	1366	1	AT5G24800	ATBZIP9	ARABIDOPSIS THALIANA BASIC LEUCINE ZIPPER 9				1.0E+00	7.5E-01	0.00	4.00
	APO	Locus_3361_Transcript_3_50_Confidence_0.037_Length_420	56985	15307	15726	2	na	na					1.0E+00	6.6E-01	0.00	5.33
	Nodiff	Locus_3361_Transcript_7_50_Confidence_0.084_Length_553	56985	15007	16029	2	na	na					1.0E+00	9.1E-01	94.33	156.67
	Nodiff	Locus_2_Transcript_475229_835163_Confidence_0.000_Length_532	56994	3187	3718	3	AT5G42905	na	Polynucleotidyl transferase, ribonuclease H-like superfamily protein;(source:Araport11)				1.0E+00	1.0E+00	8.00	4.67
	Nodiff	Locus_2_Transcript_576300_835163_Confidence_0.000_Length_513	56994	4016	4528	3	AT5G42905	na	Polynucleotidyl transferase, ribonuclease H-like superfamily protein;(source:Araport11)				1.0E+00	9.5E-01	4.67	0.00
	SEX	Locus_2_Transcript_551775_835163_Confidence_0.000_Length_1178	56994	3180	4348	3	AT5G42905	na	Polynucleotidyl transferase, ribonuclease H-like superfamily protein;(source:Araport11)				2.6E-10	3.5E-12	205.33	0.00
	APO	Locus_2_Transcript_388583_835163_Confidence_0.000_Length_881	57046	4082	8530	1	AT3G17152	na	Plant invertase/pectin methylesterase inhibitor superfamily protein;(source:Araport11)				5.0E-01	8.9E-04	0.00	44.67
	APO	Locus_2_Transcript_388681_835163_Confidence_0.000_Length_702	57047	2257	2848	3	na	na					1.2E-05	7.5E-08	0.00	104.33
	Nodiff	Locus_2_Transcript_404503_835163_Confidence_0.000_Length_1118	57047	2257	2860	3	na	na					1.0E+00	9.6E-01	15.33	31.00
	Nodiff	Locus_69401_Transcript_2_2_Confidence_0.333_Length_336	57047	2633	2854	3	na	na					1.0E+00	9.6E-01	1.67	0.00
	APO	Locus_2_Transcript_765782_835163_Confidence_0.000_Length_507	57047	1574	2098	1	na	na					1.0E+00	5.6E-01	0.00	7.33
	APO	Locus_8838_Transcript_1_2_Confidence_0.750_Length_663	57094	5917	7979	2	AT1G21770	na	Acyl-CoA N-acyltransferases (NAT) superfamily protein;(source:Araport11)				1.0E+00	1.7E-01	0.00	12.00
	Nodiff	Locus_2_Transcript_770518_835163_Confidence_0.000_Length_671	57094	5734	8190	2	AT1G21770	na	Acyl-CoA N-acyltransferases (NAT) superfamily protein;(source:Araport11)				1.0E+00	9.6E-01	926.33	1023.33
	APO	Locus_6898_Transcript_16_26_Confidence_0.081_Length_377	57100	21924	22015	2	AT1G54520	FLAP1					1.0E+00	7.8E-01	0.00	3.67
	Nodiff	Locus_4697_Transcript_18_20_Confidence_0.312_Length_684	57100	22915	24900	2	AT1G54520	FLAP1					1.0E+00	1.0E+00	276.67	282.33
	APO	Locus_2_Transcript_293429_835163_Confidence_0.000_Length_1060	57164	7496	8012	2	AT3G31430	na	zinc knuckle (CCHC-type) family protein;(source:Araport11)				1.0E+00	4.2E-01	0.00	7.00
	Nodiff	Locus_15960_Transcript_6_9_Confidence_0.300_Length_1557	57164	7191	8057	2	AT3G31430	na	zinc knuckle (CCHC-type) family protein;(source:Araport11)				1.0E+00	9.6E-01	128.67	173.67
	SEX	Locus_2_Transcript_678162_835163_Confidence_0.000_Length_709	57201	77054	81329	1	na	na					6.6E-03	2.0E-05	60.67	0.00
	APO	Locus_2_Transcript_136853_835163_Confidence_0.000_Length_576	57213	3235	3601	1	na	na					1.0E+00	7.8E-01	0.00	4.33
	APO	Locus_3704_Transcript_1_5_Confidence_0.429_Length_540	57266	11526	11745	1	AT1G15170	na	MATE efflux family protein;(source:Araport11)				1.0E+00	3.4E-01	0.00	8.67
	APO	Locus_2_Transcript_179492_835163_Confidence_0.000_Length_583	57303	30311	30537	2	AT5G61240	na	Leucine-rich repeat (LRR) family protein;(source:Araport11)				1.0E+00	9.5E-02	0.00	13.67
	Nodiff	Locus_2_Transcript_179500_835163_Confidence_0.000_Length_1351	57303	31055	32535	2	AT5G61240	na	Leucine-rich repeat (LRR) family protein;(source:Araport11)				1.0E+00	1.0E+00	2867.33	2447.33
	APO	Locus_11964_Transcript_2_6_Confidence_0.250_Length_575	57324	1870	2092	1	AT5G22850	na	Eukaryotic aspartyl protease family protein;(source:Araport11)				1.0E+00	5.9E-01	0.00	5.00
	APO	Locus_2_Transcript_266033_835163_Confidence_0.000_Length_453	57345	20980	21432	1	na	na					1.0E+00	3.9E-03	0.00	26.67
	SEX	Locus_2_Transcript_592945_835163_Confidence_0.000_Length_327	57345	3593	3909	1	na	na					1.0E+00	5.7E-01	5.67	0.00
	APO	Locus_2_Transcript_605872_835163_Confidence_0.000_Length_574	57356	3887	4402	2	ATMG00810	ORF240B					1.0E+00	5.2E-01	0.00	6.00
	Nodiff	Locus_29098_Transcript_1_1_Confidence_0.000_Length_459	57356	3466	3923	2	ATMG00810	ORF240B					1.0E+00	9.3E-01	0.00	3.33
	APO	Locus_2_Transcript_776730_835163_Confidence_0.000_Length_1046	57356	522	1251	2	AT1G21280	na					1.0E+00	4.5E-02	0.00	17.67
	Nodiff	Locus_1896_Transcript_1_1_Confidence_0.000_Length_395	57356	117	511	2	AT1G21280	na					1.0E+00	7.9E-01	0.00	5.00
	APO	Locus_82424_Transcript_1_1_Confidence_0.000_Length_743	57356	2185	2927	1	AT4G02510	ATTOC159					1.3E-01	2.7E-04	0.00	41.33
	APO	Locus_2078_Transcript_30_87_Confidence_0.078_Length_420	57400	41757	42176	1	AT1G54150	SPL2	SP1-like 2				1.0E+00	8.7E-02	0.00	12.67
	APO	Locus_59099_Transcript_2_4_Confidence_0.273_Length_225	57426	6093	6317	1	na	na					1.0E+00	8.7E-01	0.00	2.67
	APO	Locus_13107_Transcript_5_5_Confidence_0.000_Length_505	57444	29340	29844	1	AT1G50420	SCL-3	SCARECROW-LIKE 3				1.0E+00	6.2E-01	0.00	5.00
	APO	Locus_2_Transcript_603372_835163_Confidence_0.000_Length_343	57474	21611	21762	1	na	na					1.0E+00	2.1E-01	0.00	11.67
	APO	Locus_2_Transcript_59454_835163_Confidence_0.000_Length_373	57496	10924	11296	1	AT1G47250	PAF2	20S proteasome alpha subunit F2				1.0E+00	9.3E-03	0.00	30.33
	APO	Locus_2_Transcript_617731_835163_Confidence_0.000_Length_673	57530	14293	15439	1	AT1G04190	TPR3	tetratricopeptide repeat 3				1.0E+00	1.1E-01	0.00	12.33
	SEX	Locus_12933_Transcript_3_5_Confidence_0.333_Length_438	57576	12713	13981	1	na	na					1.0E+00	6.4E-01	5.00	0.00
	APO	Locus_8468_Transcript_1_1_Confidence_0.000_Length_348	57584	5447	5570	2	AT5G02420	SMR3					1.0E+00	7.6E-01	0.00	4.33
	Nodiff	Locus_12058_Transcript_11_12_Confidence_0.652_Length_518	57584	5206	5667	2	AT5G02420	SMR3					1.0E+00	1.0E+00	9.67	9.00
	Nodiff	Locus_2_Transcript_74212_835163_Confidence_0.000_Length_240	57590	7664	7898	3	AT4G25550	na	Cleavage/polyadenylation specificity factor, 25kDa subunit;(source:Araport11)				1.0E+00	1.5E-01	13.00	64.00
	Nodiff	Locus_2_Transcript_74271_835163_Confidence_0.000_Length_1633	57590	7256	10048	3	AT4G25550	na	Cleavage/polyadenylation specificity factor, 25kDa subunit;(source:Araport11)				1.0E+00	9.4E-01	2907.67	1996.00
	SEX	Locus_2_Transcript_74203_835163_Confidence_0.000_Length_293	57590	7342	7636	3	AT4G25550	na	Cleavage/polyadenylation specificity factor, 25kDa subunit;(source:Araport11)				1.0E+00	1.1E-01	13.67	0.00
	APO	Locus_24162_Transcript_1_1_Confidence_0.000_Length_506	57649	70	574	1	AT2G01050	na	zinc ion binding / nucleic acid binding protein;(source:Araport11)				1.0E+00	7.1E-01	0.00	4.33
	APO	Locus_29526_Transcript_2_5_Confidence_0.400_Length_793	57739	463	1204	1	AT1G40390	na	DNAse I-like superfamily protein;(source:Araport11)				1.0E+00	1.6E-01	0.00	11.67
	APO	Locus_2_Transcript_278381_835163_Confidence_0.000_Length_834	57775	22397	22626	2	AT3G04790	EMB3119	EMBRYO DEFECTIVE 3119				1.0E+00	2.2E-03	0.00	29.67
	Nodiff	Locus_2_Transcript_830671_835163_Confidence_0.000_Length_323	57775	22920	23116	2	AT3G04790	EMB3119	EMBRYO DEFECTIVE 3119				1.0E+00	1.0E+00	3.33	2.33
	APO	Locus_2_Transcript_675729_835163_Confidence_0.000_Length_459	57789	16416	16687	1	na	na					1.0E+00	5.0E-03	0.00	34.33
	APO	Locus_951_Transcript_5_15_Confidence_0.136_Length_470	57789	625	1094	1	AT4G23160	CRK8	cysteine-rich RLK (RECEPTOR-like protein kinase) 8				1.0E+00	1.7E-01	0.00	11.00
	APO	Locus_2_Transcript_265322_835163_Confidence_0.000_Length_691	57820	2278	3849	3	AT4G33910	na	2-oxoglutarate (2OG) and Fe(II)-dependent oxygenase superfamily protein;(source:Araport11)				1.0E+00	5.5E-02	0.00	18.00
	Nodiff	Locus_2_Transcript_181952_835163_Confidence_0.000_Length_880	57820	2359	3533	3	AT4G33910	na	2-oxoglutarate (2OG) and Fe(II)-dependent oxygenase superfamily protein;(source:Araport11)				1.0E+00	9.7E-01	125.00	146.67
	Nodiff	Locus_2_Transcript_182808_835163_Confidence_0.000_Length_750	57820	2273	2630	3	AT4G33910	na	2-oxoglutarate (2OG) and Fe(II)-dependent oxygenase superfamily protein;(source:Araport11)				1.0E+00	1.0E+00	72.00	79.33
	APO	Locus_8680_Transcript_3_10_Confidence_0.241_Length_489	57836	4473	4941	1	na	na					1.0E+00	7.6E-02	0.00	20.00
	Nodiff	Locus_8619_Transcript_6_6_Confidence_0.045_Length_1155	57852	36020	37157	2	AT5G42905	na	Polynucleotidyl transferase, ribonuclease H-like superfamily protein;(source:Araport11)				1.0E+00	7.0E-01	25.00	70.67
	SEX	Locus_2_Transcript_60278_835163_Confidence_0.000_Length_348	57852	36624	36889	2	AT5G42905	na	Polynucleotidyl transferase, ribonuclease H-like superfamily protein;(source:Araport11)				1.0E+00	7.1E-02	15.00	0.00
	SEX	Locus_24965_Transcript_7_8_Confidence_0.182_Length_657	57852	35898	36547	1	AT5G42905	na	Polynucleotidyl transferase, ribonuclease H-like superfamily protein;(source:Araport11)				1.0E+00	4.5E-02	16.67	0.00
	SEX	Locus_84302_Transcript_1_2_Confidence_0.333_Length_522	57852	36621	37142	1	AT5G42905	na	Polynucleotidyl transferase, ribonuclease H-like superfamily protein;(source:Araport11)				1.0E+00	3.2E-01	10.00	0.00
	Nodiff	Locus_2_Transcript_630613_835163_Confidence_0.000_Length_795	57914	3374	4168	2	AT5G42905	na	Polynucleotidyl transferase, ribonuclease H-like superfamily protein;(source:Araport11)				1.0E+00	9.7E-01	26.00	16.00
	SEX	Locus_40241_Transcript_3_6_Confidence_0.533_Length_813	57914	4444	5259	2	AT5G42905	na	Polynucleotidyl transferase, ribonuclease H-like superfamily protein;(source:Araport11)				1.0E+00	4.1E-02	17.67	0.00
	APO	Locus_2_Transcript_449471_835163_Confidence_0.000_Length_238	57950	5480	5839	2	AT2G15220	na	Plant basic secretory protein (BSP) family protein;(source:Araport11)				1.0E+00	8.0E-01	0.00	3.33
	Nodiff	Locus_2_Transcript_449428_835163_Confidence_0.000_Length_704	57950	5188	5518	2	AT2G15220	na	Plant basic secretory protein (BSP) family protein;(source:Araport11)				1.0E+00	9.6E-01	318.67	221.67
	SEX	Locus_2_Transcript_575259_835163_Confidence_0.000_Length_491	57965	17972	18462	1	AT1G64255	na	MuDR family transposase;(source:Araport11)				1.0E+00	4.7E-01	8.00	0.00
	APO	Locus_2_Transcript_390036_835163_Confidence_0.000_Length_926	57978	2684	3560	1	AT3G08600	na	transmembrane protein, putative (DUF1191);(source:Araport11)				1.6E-05	9.5E-08	0.00	119.67
	APO	Locus_2_Transcript_390047_835163_Confidence_0.000_Length_386	57978	2560	2945	1	AT3G08600	na	transmembrane protein, putative (DUF1191);(source:Araport11)				1.0E+00	7.0E-01	0.00	4.00
	APO	Locus_2_Transcript_390049_835163_Confidence_0.000_Length_877	57978	2560	3388	1	AT3G08600	na	transmembrane protein, putative (DUF1191);(source:Araport11)				1.0E+00	1.7E-03	0.00	49.33
	APO	Locus_16427_Transcript_3_5_Confidence_0.455_Length_518	57990	70299	70806	1	AT1G38131	na	O-fucosyltransferase family protein;(source:Araport11)				1.0E+00	5.3E-01	0.00	6.67
	Nodiff	Locus_2_Transcript_611110_835163_Confidence_0.000_Length_1585	57994	11121	12461	2	AT4G27190	na	NB-ARC domain-containing disease resistance protein;(source:Araport11)				1.0E+00	1.0E+00	71.67	65.67
	SEX	Locus_2_Transcript_657736_835163_Confidence_0.000_Length_548	57994	11290	11720	2	AT4G27190	na	NB-ARC domain-containing disease resistance protein;(source:Araport11)				1.0E+00	8.0E-01	4.33	0.00
	APO	Locus_2_Transcript_654602_835163_Confidence_0.000_Length_256	57997	8356	8588	1	na	na					1.0E+00	8.8E-01	0.00	2.33
	APO	Locus_2_Transcript_363260_835163_Confidence_0.000_Length_541	58004	162	271	7	AT3G61230	PLIM2c	PLIM2c				1.0E+00	1.5E-01	0.00	12.67
	Nodiff	Locus_2_Transcript_363127_835163_Confidence_0.000_Length_620	58004	102	257	7	AT3G61230	PLIM2c	PLIM2c				1.0E+00	8.7E-01	15.00	50.00
	Nodiff	Locus_2_Transcript_363227_835163_Confidence_0.000_Length_849	58004	100	260	7	AT3G61230	PLIM2c	PLIM2c				1.0E+00	9.6E-01	3.67	11.00
	Nodiff	Locus_2_Transcript_363253_835163_Confidence_0.000_Length_385	58004	125	271	7	AT3G61230	PLIM2c	PLIM2c				1.0E+00	9.3E-01	0.00	3.00
	Nodiff	Locus_2_Transcript_810047_835163_Confidence_0.000_Length_586	58004	100	282	7	AT3G61230	PLIM2c	PLIM2c				1.0E+00	4.1E-01	0.00	12.67
	Nodiff	Locus_10259_Transcript_6_9_Confidence_0.471_Length_647	58004	100	260	7	AT3G61230	PLIM2c	PLIM2c				1.0E+00	7.2E-01	0.00	6.00
	Nodiff	Locus_51920_Transcript_3_8_Confidence_0.800_Length_518	58004	100	250	7	AT3G61230	PLIM2c	PLIM2c				1.0E+00	9.3E-01	0.00	5.00
	APO	Locus_6103_Transcript_6_6_Confidence_0.286_Length_437	58010	6837	7273	1	na	na					1.0E+00	7.1E-01	0.00	4.67
	APO	Locus_2_Transcript_149475_835163_Confidence_0.000_Length_1250	58013	23349	24598	1	AT5G42905	na	Polynucleotidyl transferase, ribonuclease H-like superfamily protein;(source:Araport11)				2.7E-04	1.2E-06	0.00	74.33
	APO	Locus_7251_Transcript_4_30_Confidence_0.061_Length_585	58013	17323	17470	1	na	na					6.7E-04	2.7E-06	0.00	67.33
	Nodiff	Locus_2_Transcript_570232_835163_Confidence_0.000_Length_946	58020	2439	3970	3	na	na					1.0E+00	1.0E+00	30.67	19.33
	Nodiff	Locus_2_Transcript_570235_835163_Confidence_0.000_Length_447	58020	2439	2901	3	na	na					1.0E+00	9.6E-01	0.00	1.67
	SEX	Locus_2_Transcript_570222_835163_Confidence_0.000_Length_515	58020	2439	2964	3	na	na					1.0E+00	4.9E-01	7.67	0.00
	APO	Locus_2_Transcript_707542_835163_Confidence_0.000_Length_501	58027	2337	2544	1	AT1G20460	na	NADH-ubiquinone oxidoreductase chain;(source:Araport11)				1.0E+00	3.5E-01	0.00	9.00
	APO	Locus_2_Transcript_815512_835163_Confidence_0.000_Length_654	58038	1127	1701	1	na	na					6.6E-02	1.6E-04	0.00	44.33
	Nodiff	Locus_2702_Transcript_184_206_Confidence_0.039_Length_1066	58042	6478	7629	2	AT2G01210	ZYGOTIC ARREST 1 (ZAR1)	ZAR1 encodes a plasma membrane localized leucine-rich repeat receptor-like kinase (LRR-RLK) that contains a putative CaM-binding domain and a G&#946;-binding motif within its intracellular kinase region. Homozygous of function mutations are embryo-lethal and fail to properly make the first asymmetric division of the zygote. ZAR1 interacts with both CaM and G&#946; in vivo and that interaction act…		embryo sac		1.0E+00	1.0E+00	414.00	339.67
	SEX	Locus_2702_Transcript_189_206_Confidence_0.003_Length_338	58042	6170	6507	2	AT2G01210	ZYGOTIC ARREST 1 (ZAR1)	ZAR1 encodes a plasma membrane localized leucine-rich repeat receptor-like kinase (LRR-RLK) that contains a putative CaM-binding domain and a G&#946;-binding motif within its intracellular kinase region. Homozygous of function mutations are embryo-lethal and fail to properly make the first asymmetric division of the zygote. ZAR1 interacts with both CaM and G&#946; in vivo and that interaction act…		embryo sac		1.0E+00	9.2E-01	2.67	0.00
	APO	Locus_53912_Transcript_3_3_Confidence_0.583_Length_591	58044	19928	20521	1	AT5G02640	na	hypothetical protein;(source:Araport11)				1.0E+00	4.3E-01	0.00	6.33
	SEX	Locus_2_Transcript_126151_835163_Confidence_0.000_Length_697	58054	16228	16589	1	AT2G46870	NGA1	NGATHA1				1.0E+00	4.2E-02	20.67	0.00
	APO	Locus_2_Transcript_701607_835163_Confidence_0.000_Length_377	58056	4019	4179	1	na	na					1.0E+00	4.5E-01	0.00	7.33
	APO	Locus_85314_Transcript_1_4_Confidence_0.414_Length_446	58062	28629	28702	1	AT1G08710	na	F-box family protein;(source:Araport11)				5.8E-03	1.8E-05	0.00	63.00
	APO	Locus_2_Transcript_352276_835163_Confidence_0.000_Length_428	58065	737	1079	1	ATMG01190	ATP1	ATP synthase subunit 1				6.8E-02	1.6E-04	0.00	46.33
	APO	Locus_2297_Transcript_1_6_Confidence_0.286_Length_445	58065	11231	11658	1	AT1G62590	AtPPR-AC					1.0E+00	1.4E-01	0.00	14.33
	Nodiff	Locus_2_Transcript_425938_835163_Confidence_0.000_Length_1635	58071	19726	21363	2	AT1G69360	na	T-box transcription factor, putative (DUF863);(source:Araport11)				1.0E+00	3.9E-01	243.33	519.00
	SEX	Locus_2_Transcript_425917_835163_Confidence_0.000_Length_353	58071	19887	20239	2	AT1G69360	na	T-box transcription factor, putative (DUF863);(source:Araport11)				1.0E+00	9.6E-01	1.33	0.00
	APO	Locus_2_Transcript_46094_835163_Confidence_0.000_Length_430	58077	22518	22945	2	AT3G54690	SETH3					1.0E+00	7.8E-01	0.00	3.33
	Nodiff	Locus_2_Transcript_46087_835163_Confidence_0.000_Length_339	58077	22196	22533	2	AT3G54690	SETH3					1.0E+00	1.0E+00	2.00	3.33
	APO	Locus_2_Transcript_582927_835163_Confidence_0.000_Length_550	58120	15719	16277	1	AT3G53900	PYRR	PYRIMIDINE R				7.3E-02	1.7E-04	0.00	57.67
	APO	Locus_2_Transcript_342810_835163_Confidence_0.000_Length_442	58146	37677	37921	1	na	na					1.0E+00	8.8E-01	0.00	2.33
	APO	Locus_2_Transcript_410952_835163_Confidence_0.000_Length_284	58167	1008	1065	1	na	na					1.0E+00	1.7E-02	0.00	24.33
	APO	Locus_2_Transcript_759515_835163_Confidence_0.000_Length_373	58169	4746	5033	1	AT1G57540	na	40S ribosomal protein;(source:Araport11)				1.0E+00	6.8E-01	0.00	4.67
	APO	Locus_6527_Transcript_7_14_Confidence_0.049_Length_284	58202	8369	8691	1	AT3G25860	LTA2					1.0E+00	8.2E-01	0.00	2.67
	SEX	Locus_41684_Transcript_1_2_Confidence_0.667_Length_428	58257	39038	39469	1	na	na					1.0E+00	1.1E-01	14.00	0.00
	APO	Locus_1350_Transcript_5_6_Confidence_0.308_Length_869	58266	4881	5026	1	AT5G04390	na	C2H2-type zinc finger family protein;(source:Araport11)				1.0E+00	7.7E-02	0.00	14.67
	APO	Locus_10575_Transcript_1_2_Confidence_0.333_Length_637	58273	38354	39001	1	AT1G58340	BCD1	BUSH-AND-CHLOROTIC-DWARF 1				1.0E+00	5.7E-01	0.00	5.67
	APO	Locus_2_Transcript_71582_835163_Confidence_0.000_Length_369	58280	18483	18720	2	na	na					1.0E+00	8.1E-01	0.00	3.67
	Nodiff	Locus_2_Transcript_72507_835163_Confidence_0.000_Length_1416	58280	16816	18487	2	na	na					1.0E+00	9.7E-01	822.33	860.33
	APO	Locus_15934_Transcript_5_5_Confidence_0.000_Length_651	58281	795	1820	2	AT1G13740	AFP2					1.0E+00	6.3E-01	0.00	4.67
	Nodiff	Locus_15934_Transcript_2_5_Confidence_0.714_Length_317	58281	1773	1923	2	AT1G13740	AFP2					1.0E+00	9.5E-01	0.00	2.33
	APO	Locus_1585_Transcript_8_9_Confidence_0.250_Length_633	58302	35363	35995	2	AT2G29110	ATGLR2.8	glutamate receptor 2.8				1.0E+00	4.6E-01	0.00	6.00
	Nodiff	Locus_1585_Transcript_7_9_Confidence_0.500_Length_647	58302	35349	35995	2	AT2G29110	ATGLR2.8	glutamate receptor 2.8				1.0E+00	1.0E+00	3.33	5.33
	APO	Locus_472_Transcript_38_121_Confidence_0.043_Length_645	58305	1062	1706	2	AT4G10360	na	TRAM, LAG1 and CLN8 (TLC) lipid-sensing domain containing protein;(source:Araport11)				1.0E+00	6.5E-01	0.00	6.67
	Nodiff	Locus_335_Transcript_49_85_Confidence_0.013_Length_352	58305	803	1053	2	AT4G10360	na	TRAM, LAG1 and CLN8 (TLC) lipid-sensing domain containing protein;(source:Araport11)				1.0E+00	9.7E-01	2.33	0.33
	APO	Locus_2_Transcript_95394_835163_Confidence_0.000_Length_443	58310	16618	16981	2	AT3G14460	na	LRR and NB-ARC domains-containing disease resistance protein;(source:Araport11)				1.0E+00	9.9E-02	0.00	13.33
	Nodiff	Locus_2_Transcript_95087_835163_Confidence_0.000_Length_947	58310	17477	18422	2	AT3G14460	na	LRR and NB-ARC domains-containing disease resistance protein;(source:Araport11)				1.0E+00	9.6E-01	1.67	6.33
	APO	Locus_47135_Transcript_22_29_Confidence_0.059_Length_302	58356	1998	2295	1	na	na					1.0E+00	8.0E-01	0.00	3.00
	APO	Locus_47135_Transcript_27_29_Confidence_0.119_Length_447	58356	1938	2366	1	na	na					8.8E-02	2.0E-04	0.00	48.67
	APO	Locus_49913_Transcript_24_24_Confidence_0.471_Length_438	58356	1860	2284	1	na	na					4.9E-04	2.0E-06	0.00	74.33
	SEX	Locus_75634_Transcript_1_1_Confidence_0.333_Length_438	58356	23826	24263	1	AT5G49710	na	RING finger protein;(source:Araport11)				1.0E+00	8.4E-01	4.00	0.00
	APO	Locus_93119_Transcript_1_2_Confidence_0.786_Length_319	58356	1993	2287	1	na	na					1.0E+00	2.9E-01	0.00	8.00
	SEX	Locus_2_Transcript_452953_835163_Confidence_0.000_Length_588	58372	74341	74749	1	AT3G14460	na	LRR and NB-ARC domains-containing disease resistance protein;(source:Araport11)				3.2E-05	1.8E-07	122.00	0.00
	SEX	Locus_50090_Transcript_2_5_Confidence_0.263_Length_704	58388	2057	2586	1	AT1G80490	TPR1	TOPLESS-related 1				1.0E+00	8.2E-01	4.00	0.00
	APO	Locus_2_Transcript_219837_835163_Confidence_0.000_Length_840	58389	13110	13840	3	AT3G09510	na	Ribonuclease H-like superfamily protein;(source:Araport11)				2.0E-01	4.0E-04	0.00	37.33
	Nodiff	Locus_2_Transcript_219771_835163_Confidence_0.000_Length_389	58389	12945	13308	3	AT3G09510	na	Ribonuclease H-like superfamily protein;(source:Araport11)				1.0E+00	8.5E-01	1.67	12.00
	Nodiff	Locus_2_Transcript_219778_835163_Confidence_0.000_Length_420	58389	12945	13230	3	AT3G09510	na	Ribonuclease H-like superfamily protein;(source:Araport11)				1.0E+00	1.0E+00	1.67	1.67
	APO	Locus_2_Transcript_159372_835163_Confidence_0.000_Length_604	58545	46317	50633	2	AT5G48050	na	Copia-like polyprotein/retrotransposon;(source:Araport11)				1.0E+00	9.2E-01	0.00	2.00
	Nodiff	Locus_2_Transcript_754178_835163_Confidence_0.000_Length_796	58545	50140	50688	2	AT5G48050	na	Copia-like polyprotein/retrotransposon;(source:Araport11)				1.0E+00	4.7E-01	1.33	15.33
	APO	Locus_2_Transcript_629470_835163_Confidence_0.000_Length_529	58545	33508	34629	1	AT2G29150	na	NAD(P)-binding Rossmann-fold superfamily protein;(source:Araport11)				1.0E+00	6.8E-01	0.00	4.67
	APO	Locus_18981_Transcript_1_11_Confidence_0.150_Length_382	58553	31731	32135	2	na	na					1.0E+00	4.1E-01	0.00	8.00
	Nodiff	Locus_18981_Transcript_6_11_Confidence_0.150_Length_314	58553	32124	32412	2	na	na					1.0E+00	9.6E-01	0.67	3.00
	APO	Locus_2_Transcript_800258_835163_Confidence_0.000_Length_479	58556	46940	47407	3	AT2G38470	ATWRKY33	WRKY DNA-BINDING PROTEIN 33				1.0E+00	2.7E-01	0.00	14.67
	Nodiff	Locus_2_Transcript_800238_835163_Confidence_0.000_Length_311	58556	47384	47695	3	AT2G38470	ATWRKY33	WRKY DNA-BINDING PROTEIN 33				1.0E+00	1.0E+00	2.67	3.00
	Nodiff	Locus_2_Transcript_800240_835163_Confidence_0.000_Length_1456	58556	46915	47807	3	AT2G38470	ATWRKY33	WRKY DNA-BINDING PROTEIN 33				1.0E+00	8.3E-01	259.33	701.67
	Nodiff	Locus_5938_Transcript_1_1_Confidence_0.000_Length_1141	58558	59681	60780	2	na	na					1.0E+00	2.3E-01	0.00	13.33
	SEX	Locus_39347_Transcript_1_1_Confidence_0.000_Length_515	58558	59732	60206	2	na	na					1.0E+00	1.8E-01	11.67	0.00
	APO	Locus_11838_Transcript_13_13_Confidence_0.167_Length_520	58559	19765	20284	2	AT4G15248	BBX30	B-box domain protein 30				1.0E+00	4.3E-01	0.00	6.67
	Nodiff	Locus_11838_Transcript_11_13_Confidence_0.250_Length_230	58559	19721	19950	2	AT4G15248	BBX30	B-box domain protein 30				1.0E+00	1.0E+00	1.00	2.00
	APO	Locus_2_Transcript_186187_835163_Confidence_0.000_Length_400	58577	18385	18766	2	AT2G28350	ARF10	auxin response factor 10				1.0E+00	9.4E-01	0.00	1.67
	Nodiff	Locus_2_Transcript_191274_835163_Confidence_0.000_Length_1317	58577	17981	19255	2	AT2G28350	ARF10	auxin response factor 10				1.0E+00	9.4E-01	130.00	213.33
	Nodiff	Locus_2_Transcript_378836_835163_Confidence_0.000_Length_1153	58644	20208	21533	4	AT3G27580	ATPK7					1.0E+00	1.0E+00	97.67	94.67
	Nodiff	Locus_2_Transcript_580454_835163_Confidence_0.000_Length_632	58644	20819	21399	4	AT3G27580	ATPK7					1.0E+00	1.0E+00	63.00	57.33
	Nodiff	Locus_2_Transcript_580471_835163_Confidence_0.000_Length_769	58644	20819	21430	4	AT3G27580	ATPK7					1.0E+00	9.6E-01	496.67	358.33
	SEX	Locus_2_Transcript_580477_835163_Confidence_0.000_Length_528	58644	20208	20534	4	AT3G27580	ATPK7					1.0E+00	8.5E-01	3.00	0.00
	APO	Locus_19817_Transcript_2_3_Confidence_0.400_Length_667	58678	11489	11977	1	na	na					1.0E+00	7.2E-01	0.00	4.67
	SEX	Locus_40876_Transcript_2_3_Confidence_0.333_Length_631	58678	9550	10175	1	AT4G20520	na	RNA binding / RNA-directed DNA polymerase;(source:Araport11)				1.0E+00	2.5E-02	21.33	0.00
	APO	Locus_2_Transcript_814912_835163_Confidence_0.000_Length_1446	58679	1174	2216	5	na	na					3.1E-05	1.7E-07	0.00	102.33
	Nodiff	Locus_2_Transcript_545596_835163_Confidence_0.000_Length_686	58679	850	1530	5	na	na					1.0E+00	1.0E+00	0.33	1.00
	Nodiff	Locus_2_Transcript_545597_835163_Confidence_0.000_Length_737	58679	850	1583	5	na	na					1.0E+00	9.6E-01	4.67	0.67
	Nodiff	Locus_2_Transcript_545598_835163_Confidence_0.000_Length_734	58679	850	1583	5	na	na					1.0E+00	8.7E-01	0.33	5.67
	Nodiff	Locus_3449_Transcript_3_3_Confidence_0.000_Length_723	58679	1549	29541	5	na	na					1.0E+00	1.0E+00	0.00	0.00
	APO	Locus_3449_Transcript_2_3_Confidence_0.250_Length_1400	58679	1168	29541	1	na	na					9.8E-03	2.9E-05	0.00	68.00
	APO	Locus_20034_Transcript_1_7_Confidence_1.000_Length_493	58722	59117	59417	1	AT4G00980	na	zinc knuckle (CCHC-type) family protein;(source:Araport11)				1.0E+00	6.6E-01	0.00	4.67
	APO	Locus_2_Transcript_587411_835163_Confidence_0.000_Length_334	58727	2447	2683	1	AT2G16720	ATMYB7	ARABIDOPSIS THALIANA MYB DOMAIN PROTEIN 7				7.6E-01	1.2E-03	0.00	37.33
	APO	Locus_4683_Transcript_6_13_Confidence_0.550_Length_664	58728	6089	6580	1	AT2G25770	na	Polyketide cyclase/dehydrase and lipid transport superfamily protein;(source:Araport11)				1.0E+00	5.0E-02	0.00	16.33
	APO	Locus_2_Transcript_489127_835163_Confidence_0.000_Length_367	58742	27831	28174	1	na	na					1.0E+00	8.1E-01	0.00	3.33
	SEX	Locus_40627_Transcript_1_1_Confidence_0.000_Length_391	58743	1030	1419	1	na	na					1.0E+00	7.4E-01	4.00	0.00
	APO	Locus_2_Transcript_403048_835163_Confidence_0.000_Length_429	58773	25345	25590	1	AT4G29090	na	Ribonuclease H-like superfamily protein;(source:Araport11)				1.0E+00	9.1E-02	0.00	17.33
	Nodiff	Locus_34098_Transcript_1_1_Confidence_0.000_Length_772	58787	5531	83552	2	AT1G63060	na	ribosome biogenesis NEP1-like protein;(source:Araport11)				1.0E+00	5.6E-01	0.00	13.33
	SEX	Locus_61197_Transcript_1_7_Confidence_0.222_Length_506	58787	83358	84126	2	AT1G63060	na	ribosome biogenesis NEP1-like protein;(source:Araport11)				1.0E+00	6.6E-01	5.67	0.00
	APO	Locus_87876_Transcript_2_2_Confidence_0.750_Length_222	58794	422	604	1	AT4G09960	AGL11	AGAMOUS-like 11	sporophytic mutants with gametophytic defects	endosperm		1.0E+00	9.4E-01	0.00	1.67
	APO	Locus_15146_Transcript_2_4_Confidence_0.167_Length_449	58801	2167	2282	3	AT5G53310	na	myosin heavy chain-like protein;(source:Araport11)				1.0E+00	7.6E-01	0.00	3.67
	Nodiff	Locus_2_Transcript_565723_835163_Confidence_0.000_Length_896	58801	1056	1879	3	AT5G53310	na	myosin heavy chain-like protein;(source:Araport11)				1.0E+00	1.9E-01	5.67	49.67
	Nodiff	Locus_2_Transcript_565726_835163_Confidence_0.000_Length_995	58801	6	3043	3	AT5G53310	na	myosin heavy chain-like protein;(source:Araport11)				1.0E+00	1.0E+00	1636.67	1612.67
	Nodiff	Locus_2_Transcript_663642_835163_Confidence_0.000_Length_1055	58807	26995	28023	2	AT4G00450	CCT	CENTER CITY				1.0E+00	9.6E-01	3.33	7.67
	SEX	Locus_74878_Transcript_2_2_Confidence_0.000_Length_307	58807	26602	26908	2	AT4G00450	CCT	CENTER CITY				1.0E+00	9.5E-01	1.67	0.00
	APO	Locus_2_Transcript_635113_835163_Confidence_0.000_Length_397	58815	8918	9033	2	na	na					1.0E+00	1.2E-01	0.00	12.33
	Nodiff	Locus_2_Transcript_635131_835163_Confidence_0.000_Length_755	58815	8404	9804	2	na	na					1.0E+00	1.0E+00	63.33	66.67
	APO	Locus_2_Transcript_57265_835163_Confidence_0.000_Length_640	58817	1057	1696	1	AT3G13690	na	kinase with adenine nucleotide alpha hydrolases-like domain-containing protein;(source:Araport11)				1.0E+00	9.0E-01	0.00	2.33
	APO	Locus_8738_Transcript_1_1_Confidence_0.000_Length_397	58845	15720	15916	3	AT2G47030	VGDH1					1.0E+00	8.5E-01	0.00	3.00
	down	Locus_17265_Transcript_4_6_Confidence_0.286_Length_1278	58845	14757	16302	3	AT2G47030	VGDH1					1.0E+00	2.5E-02	127.00	3.00
	Nodiff	Locus_5222_Transcript_4_4_Confidence_0.286_Length_423	58845	15888	16002	3	AT2G47030	VGDH1					1.0E+00	9.4E-01	35.00	80.33
	APO	Locus_14129_Transcript_3_9_Confidence_0.333_Length_498	58848	40543	40880	1	AT5G52640	ATHS83					1.0E+00	1.1E-01	0.00	12.67
	APO	Locus_14129_Transcript_5_9_Confidence_0.333_Length_627	58848	40642	40880	1	AT5G52640	ATHS83					1.0E+00	9.6E-01	0.00	1.33
	Nodiff	Locus_2_Transcript_224686_835163_Confidence_0.000_Length_506	58849	5833	6327	2	AT5G42905	na	Polynucleotidyl transferase, ribonuclease H-like superfamily protein;(source:Araport11)				1.0E+00	8.4E-01	1.00	8.00
	SEX	Locus_2_Transcript_224687_835163_Confidence_0.000_Length_476	58849	5981	6439	2	AT5G42905	na	Polynucleotidyl transferase, ribonuclease H-like superfamily protein;(source:Araport11)				1.0E+00	9.5E-01	1.67	0.00
	APO	Locus_2_Transcript_145187_835163_Confidence_0.000_Length_586	58852	27710	28156	3	AT1G64040	TOPP3	type one serine/threonine protein phosphatase 3				1.0E+00	6.1E-01	0.00	4.67
	Nodiff	Locus_3_Transcript_209_545_Confidence_0.015_Length_994	58852	27618	28569	3	AT1G64040	TOPP3	type one serine/threonine protein phosphatase 3				1.0E+00	9.4E-01	29.00	77.33
	Nodiff	Locus_3_Transcript_221_545_Confidence_0.037_Length_1355	58852	27438	28206	3	AT1G64040	TOPP3	type one serine/threonine protein phosphatase 3				1.0E+00	9.6E-01	3767.00	4124.67
	APO	Locus_2_Transcript_484043_835163_Confidence_0.000_Length_583	58870	4326	4709	1	AT4G03240	ATFH		embryogenesis			1.0E+00	7.5E-02	0.00	14.00
	APO	Locus_10375_Transcript_10_12_Confidence_0.167_Length_593	58876	3018	4300	4	AT1G09070	AT-SRC2					1.0E+00	7.3E-01	0.00	4.67
	Nodiff	Locus_4172_Transcript_1_4_Confidence_0.167_Length_438	58876	4492	4579	4	AT1G09070	AT-SRC2					1.0E+00	9.6E-01	0.00	2.00
	Nodiff	Locus_4172_Transcript_2_4_Confidence_0.333_Length_790	58876	4492	4579	4	AT1G09070	AT-SRC2					1.0E+00	8.6E-01	0.00	4.33
	Nodiff	Locus_81635_Transcript_1_1_Confidence_0.000_Length_300	58876	4384	4529	4	AT1G09070	AT-SRC2					1.0E+00	1.0E+00	0.67	0.67
	SEX	Locus_28189_Transcript_1_1_Confidence_0.000_Length_751	58902	43007	43231	1	na	na					1.0E+00	3.0E-01	8.67	0.00
	Nodiff	Locus_2_Transcript_754137_835163_Confidence_0.000_Length_704	58902	32706	35415	2	AT4G36080	(TRA1B)	Component of the SPT module of the SAGA complex.				1.0E+00	9.5E-01	4.00	11.00
	SEX	Locus_62412_Transcript_1_1_Confidence_0.000_Length_377	58902	32038	32414	2	AT4G36080	(TRA1B)	Component of the SPT module of the SAGA complex.				1.0E+00	9.4E-01	2.00	0.00
	APO	Locus_10103_Transcript_2_10_Confidence_0.600_Length_1477	58916	1954	3369	1	ATMG00860	ORF158					1.5E-02	4.1E-05	0.00	50.33
	APO	Locus_78481_Transcript_1_1_Confidence_0.000_Length_791	58917	14784	15234	2	AT5G64030	na	S-adenosyl-L-methionine-dependent methyltransferases superfamily protein;(source:Araport11)				1.0E+00	2.7E-01	0.00	10.00
	Nodiff	Locus_2_Transcript_190392_835163_Confidence_0.000_Length_1385	58917	14601	16501	2	AT5G64030	na	S-adenosyl-L-methionine-dependent methyltransferases superfamily protein;(source:Araport11)				1.0E+00	9.8E-01	684.33	523.67
	APO	Locus_3569_Transcript_108_135_Confidence_0.048_Length_458	58925	61980	62250	1	AT1G67180	na	zinc finger (C3HC4-type RING finger) family protein / BRCT domain-containing protein;(source:Araport11)				1.0E+00	9.5E-01	0.00	1.67
	APO	Locus_15027_Transcript_9_10_Confidence_0.357_Length_581	58926	1227	1806	3	AT1G55730	ATCAX5					1.0E+00	8.0E-01	0.00	3.00
	Nodiff	Locus_15027_Transcript_6_10_Confidence_0.571_Length_643	58926	1205	1844	3	AT1G55730	ATCAX5					1.0E+00	8.9E-01	10.67	1.33
	Nodiff	Locus_22894_Transcript_2_10_Confidence_0.625_Length_605	58926	424	969	3	AT1G55730	ATCAX5					1.0E+00	1.0E+00	4.67	5.67
	APO	Locus_2_Transcript_820727_835163_Confidence_0.000_Length_287	58926	56197	56494	2	AT2G01870	na	transmembrane protein;(source:Araport11)				1.0E+00	3.0E-01	0.00	8.33
	Nodiff	Locus_2_Transcript_820777_835163_Confidence_0.000_Length_803	58926	55808	57204	2	AT2G01870	na	transmembrane protein;(source:Araport11)				1.0E+00	1.0E+00	195.33	160.67
	SEX	Locus_44413_Transcript_1_1_Confidence_0.000_Length_304	58942	158	468	1	na	na					1.0E+00	6.3E-01	5.67	0.00
	APO	Locus_2_Transcript_277504_835163_Confidence_0.000_Length_1222	58976	1964	2951	1	na	na					7.4E-13	1.4E-14	0.00	355.00
	APO	Locus_2_Transcript_778822_835163_Confidence_0.000_Length_540	58982	4016	4577	1	AT1G62930	RPF3	RNA processing factor 3				8.5E-01	1.4E-03	0.00	31.33
	APO	Locus_373_Transcript_109_247_Confidence_0.019_Length_721	59019	21856	22375	9	AT3G06260	GATL4	galacturonosyltransferase-like 4				1.0E+00	5.4E-01	0.00	7.00
	Nodiff	Locus_373_Transcript_119_247_Confidence_0.004_Length_976	59019	21520	22346	9	AT3G06260	GATL4	galacturonosyltransferase-like 4				1.0E+00	8.5E-01	0.00	6.33
	Nodiff	Locus_14212_Transcript_2_6_Confidence_0.333_Length_396	59019	21976	22311	9	AT3G06260	GATL4	galacturonosyltransferase-like 4				1.0E+00	1.0E+00	0.00	0.67
	Nodiff	Locus_14212_Transcript_3_6_Confidence_0.444_Length_483	59019	21976	22358	9	AT3G06260	GATL4	galacturonosyltransferase-like 4				1.0E+00	1.0E+00	0.00	0.67
	Nodiff	Locus_14212_Transcript_4_6_Confidence_0.222_Length_810	59019	21981	22400	9	AT3G06260	GATL4	galacturonosyltransferase-like 4				1.0E+00	2.6E-01	0.00	20.00
	Nodiff	Locus_14212_Transcript_6_6_Confidence_0.000_Length_532	59019	21829	22311	9	AT3G06260	GATL4	galacturonosyltransferase-like 4				1.0E+00	9.1E-01	0.00	3.00
	Nodiff	Locus_39198_Transcript_14_18_Confidence_0.077_Length_437	59019	22278	22714	9	AT3G06260	GATL4	galacturonosyltransferase-like 4				1.0E+00	4.5E-01	17.00	0.00
	Nodiff	Locus_39198_Transcript_18_18_Confidence_0.000_Length_354	59019	22066	22419	9	AT3G06260	GATL4	galacturonosyltransferase-like 4				1.0E+00	9.2E-01	6.00	0.00
	Nodiff	Locus_46022_Transcript_1_1_Confidence_0.000_Length_348	59019	21228	21570	9	AT3G06260	GATL4	galacturonosyltransferase-like 4				1.0E+00	9.2E-01	5.33	0.00
	APO	Locus_373_Transcript_116_247_Confidence_0.019_Length_992	59019	21661	22375	1	AT3G06260	GATL4	galacturonosyltransferase-like 4				1.0E+00	1.2E-01	0.00	16.67
	APO	Locus_26019_Transcript_1_1_Confidence_0.000_Length_454	59028	54094	55151	2	AT1G67785	na	hypothetical protein;(source:Araport11)				1.0E+00	3.8E-01	0.00	8.33
	Nodiff	Locus_2_Transcript_434653_835163_Confidence_0.000_Length_722	59028	54246	54853	2	AT1G67785	na	hypothetical protein;(source:Araport11)				1.0E+00	7.7E-01	5.33	20.33
	APO	Locus_9441_Transcript_3_5_Confidence_0.085_Length_520	59029	55995	56487	1	AT4G34980	SLP2	subtilisin-like serine protease 2				1.0E+00	1.3E-01	0.00	11.67
	APO	Locus_1657_Transcript_29_29_Confidence_0.000_Length_1069	59039	26175	27243	2	AT1G69550	na	disease resistance protein (TIR-NBS-LRR class);(source:Araport11)				1.0E+00	7.1E-01	0.00	5.33
	Nodiff	Locus_1657_Transcript_17_29_Confidence_0.518_Length_1643	59039	27443	28240	2	AT1G69550	na	disease resistance protein (TIR-NBS-LRR class);(source:Araport11)				1.0E+00	9.9E-01	138.00	109.33
	APO	Locus_20437_Transcript_1_1_Confidence_0.000_Length_417	59040	65762	66147	1	AT5G42905	na	Polynucleotidyl transferase, ribonuclease H-like superfamily protein;(source:Araport11)				1.0E+00	9.2E-01	0.00	2.00
	APO	Locus_71054_Transcript_1_1_Confidence_0.000_Length_339	59107	12496	12798	1	AT2G37220	na	Encodes a chloroplast RNA binding protein. A substrate of the type III effector HopU1 (mono-ADP-ribosyltransferase). Protein is tyrosine-phosphorylated and its phosphorylation state is modulated in response to ABA in Arabidopsis thaliana seeds.				1.0E+00	9.2E-01	0.00	2.00
	APO	Locus_4421_Transcript_52_55_Confidence_0.048_Length_658	59113	28912	29103	3	AT1G24400	AATL2	AMINO ACID TRANSPORTER-LIKE PROTEIN 2				1.0E+00	1.9E-01	0.00	12.00
	Nodiff	Locus_2_Transcript_832168_835163_Confidence_0.000_Length_1216	59113	27563	28243	3	AT1G24400	AATL2	AMINO ACID TRANSPORTER-LIKE PROTEIN 2				1.0E+00	8.4E-01	23.67	4.67
	Nodiff	Locus_4421_Transcript_53_55_Confidence_0.012_Length_933	59113	27949	29103	3	AT1G24400	AATL2	AMINO ACID TRANSPORTER-LIKE PROTEIN 2				1.0E+00	3.3E-01	0.00	21.67
	APO	Locus_15399_Transcript_11_11_Confidence_0.190_Length_424	59122	40739	41078	1	AT2G39090	APC7	anaphase-promoting complex 7				1.0E+00	6.2E-01	0.00	5.33
	APO	Locus_2_Transcript_457347_835163_Confidence_0.000_Length_463	59122	47394	47785	1	AT3G52870	na	IQ calmodulin-binding motif family protein;(source:Araport11)				1.0E+00	2.2E-03	0.00	28.67
	SEX	Locus_25389_Transcript_4_6_Confidence_0.140_Length_313	59124	18552	18864	1	AT4G16310	LDL3	LSD1-like 3				1.0E+00	3.1E-01	9.33	0.00
	APO	Locus_9686_Transcript_17_44_Confidence_0.053_Length_385	59130	14555	14820	2	AT2G40230	na	HXXXD-type acyl-transferase family protein;(source:Araport11)				1.0E+00	4.7E-01	0.00	7.33
	Nodiff	Locus_9686_Transcript_21_44_Confidence_0.193_Length_831	59130	14555	14967	2	AT2G40230	na	HXXXD-type acyl-transferase family protein;(source:Araport11)				1.0E+00	6.2E-01	5.33	29.67
	APO	Locus_2_Transcript_643985_835163_Confidence_0.000_Length_373	59137	77357	77729	2	AT5G39090	na	HXXXD-type acyl-transferase family protein;(source:Araport11)				1.0E+00	1.1E-01	0.00	12.33
	Nodiff	Locus_2_Transcript_643987_835163_Confidence_0.000_Length_502	59137	77197	77690	2	AT5G39090	na	HXXXD-type acyl-transferase family protein;(source:Araport11)				1.0E+00	3.8E-01	2.67	22.33
	APO	Locus_2_Transcript_363884_835163_Confidence_0.000_Length_353	59175	4296	4421	1	na	na					1.0E+00	6.2E-01	0.00	5.00
	APO	Locus_10637_Transcript_2_13_Confidence_0.091_Length_883	59183	6846	7728	3	At2g31080	na					1.0E+00	2.8E-01	0.00	10.00
	Nodiff	Locus_10637_Transcript_9_13_Confidence_0.273_Length_451	59183	6223	6681	3	At2g31080	na					1.0E+00	1.0E+00	12.33	14.67
	Nodiff	Locus_10637_Transcript_10_13_Confidence_0.273_Length_623	59183	6237	6870	3	At2g31080	na					1.0E+00	9.7E-01	3.67	6.33
	APO	Locus_49520_Transcript_1_2_Confidence_0.333_Length_284	59190	47522	47805	2	AT3G10620	ATNUDX26	nudix hydrolase homolog 26				1.0E+00	8.9E-01	0.00	2.33
	Nodiff	Locus_2_Transcript_29906_835163_Confidence_0.000_Length_836	59190	47781	48232	2	AT3G10620	ATNUDX26	nudix hydrolase homolog 26				1.0E+00	1.0E+00	1554.33	1405.67
	APO	Locus_2_Transcript_266773_835163_Confidence_0.000_Length_1435	59230	32266	33006	4	AT2G01050	na	zinc ion binding / nucleic acid binding protein;(source:Araport11)				1.3E-05	7.8E-08	0.00	91.00
	Nodiff	Locus_2_Transcript_645177_835163_Confidence_0.000_Length_794	59230	31790	32453	4	AT2G01050	na	zinc ion binding / nucleic acid binding protein;(source:Araport11)				1.0E+00	6.5E-01	31.00	4.67
	Nodiff	Locus_2_Transcript_645182_835163_Confidence_0.000_Length_1163	59230	31590	32752	4	AT2G01050	na	zinc ion binding / nucleic acid binding protein;(source:Araport11)				1.0E+00	9.4E-01	146.33	71.00
	Nodiff	Locus_33418_Transcript_1_1_Confidence_0.000_Length_429	59230	32281	32508	4	AT2G01050	na	zinc ion binding / nucleic acid binding protein;(source:Araport11)				1.0E+00	4.7E-01	9.67	0.00
	Nodiff	Locus_2_Transcript_757778_835163_Confidence_0.000_Length_457	59230	29609	30033	3	AT1G43760	na					1.0E+00	9.6E-01	4.00	0.00
	Nodiff	Locus_30454_Transcript_3_3_Confidence_0.556_Length_1425	59230	29660	31057	3	AT1G43760	na					1.0E+00	9.7E-01	3.33	10.33
	SEX	Locus_2_Transcript_696747_835163_Confidence_0.000_Length_806	59230	30472	31275	3	AT1G43760	na					1.0E+00	1.6E-03	34.00	0.00
	APO	Locus_11067_Transcript_1_3_Confidence_0.800_Length_293	59249	25871	26146	3	AT1G08510	FATB	fatty acyl-ACP thioesterases B				1.0E+00	9.2E-01	0.00	2.00
	Nodiff	Locus_2_Transcript_795502_835163_Confidence_0.000_Length_519	59249	25128	26146	3	AT1G08510	FATB	fatty acyl-ACP thioesterases B				1.0E+00	9.6E-01	1.67	5.00
	Nodiff	Locus_2_Transcript_795522_835163_Confidence_0.000_Length_452	59249	26215	26674	3	AT1G08510	FATB	fatty acyl-ACP thioesterases B				1.0E+00	9.6E-01	0.67	4.67
	SEX	Locus_2_Transcript_187642_835163_Confidence_0.000_Length_1134	59274	25737	26273	1	na	na					6.0E-35	1.0E-35	1180.67	0.00
	SEX	Locus_40026_Transcript_1_2_Confidence_0.333_Length_720	59279	43609	44317	1	AT3G28415	ABCB22	ATP-binding cassette B22				1.0E+00	4.8E-03	27.33	0.00
	APO	Locus_16621_Transcript_1_3_Confidence_0.667_Length_582	59286	13375	13996	2	AT4G30150	na	Urb2/Npa2 family protein;(source:Araport11)				1.0E+00	7.6E-01	0.00	4.67
	Nodiff	Locus_92087_Transcript_1_1_Confidence_0.000_Length_203	59286	13838	13930	2	AT4G30150	na	Urb2/Npa2 family protein;(source:Araport11)				1.0E+00	1.0E+00	1.33	0.33
	APO	Locus_2_Transcript_297482_835163_Confidence_0.000_Length_823	59286	28766	29590	1	AT4G34850	LAP5	LESS ADHESIVE POLLEN 5	gametogenesis			1.0E+00	3.7E-01	0.00	7.33
	SEX	Locus_2_Transcript_458634_835163_Confidence_0.000_Length_453	59295	43176	43625	1	AT5G42905	na	Polynucleotidyl transferase, ribonuclease H-like superfamily protein;(source:Araport11)				1.0E+00	9.1E-02	13.67	0.00
	APO	Locus_2_Transcript_19217_835163_Confidence_0.000_Length_625	59298	4681	5146	3	na	na					1.0E+00	3.8E-01	0.00	8.00
	Nodiff	Locus_2_Transcript_19215_835163_Confidence_0.000_Length_454	59298	4771	5149	3	na	na					1.0E+00	1.0E+00	17.00	19.33
	Nodiff	Locus_2_Transcript_19307_835163_Confidence_0.000_Length_504	59298	4717	5150	3	na	na					1.0E+00	7.8E-01	0.00	5.67
	APO	Locus_2_Transcript_19301_835163_Confidence_0.000_Length_516	59298	4732	5150	1	na	na					1.0E+00	2.2E-02	0.00	22.00
	APO	Locus_2_Transcript_215165_835163_Confidence_0.000_Length_996	59315	17572	18563	1	na	na					1.0E+00	5.6E-01	0.00	6.33
	Nodiff	Locus_8348_Transcript_5_32_Confidence_0.074_Length_372	59316	59667	61250	2	AT1G43890	ATRAB-C1	ARABIDOPSIS RAB GTPASE HOMOLOG C1				1.0E+00	9.6E-01	101.67	131.67
	SEX	Locus_8348_Transcript_24_32_Confidence_0.157_Length_415	59316	59339	59692	2	AT1G43890	ATRAB-C1	ARABIDOPSIS RAB GTPASE HOMOLOG C1				1.0E+00	9.5E-01	1.67	0.00
	APO	Locus_44314_Transcript_12_14_Confidence_0.130_Length_316	59328	2536	2816	2	AT5G17170	ENH1	enhancer of sos3-1				1.0E+00	3.8E-01	0.00	7.33
	Nodiff	Locus_44314_Transcript_14_14_Confidence_0.174_Length_1179	59328	2213	2841	2	AT5G17170	ENH1	enhancer of sos3-1				1.0E+00	1.0E+00	155.67	151.00
	APO	Locus_33713_Transcript_1_1_Confidence_0.000_Length_795	59351	46686	47221	3	AT1G58440	DRY2	DROUGHT HYPERSENSITIVE 2				1.0E+00	6.8E-02	0.00	24.67
	Nodiff	Locus_2_Transcript_302668_835163_Confidence_0.000_Length_1177	59351	46154	46554	3	AT1G58440	DRY2	DROUGHT HYPERSENSITIVE 2				1.0E+00	7.2E-01	1449.33	789.33
	Nodiff	Locus_34486_Transcript_4_4_Confidence_0.000_Length_539	59351	46763	47440	3	AT1G58440	DRY2	DROUGHT HYPERSENSITIVE 2				1.0E+00	9.6E-01	0.00	3.00
	APO	Locus_2_Transcript_783813_835163_Confidence_0.000_Length_430	59353	16931	17198	1	na	na					1.0E+00	8.4E-01	0.00	3.00
	APO	Locus_2_Transcript_327903_835163_Confidence_0.000_Length_703	59361	28463	29073	3	AT1G29260	ATPEX7	ARABIDOPSIS PEROXIN 7				1.0E+00	4.1E-02	0.00	16.33
	Nodiff	Locus_2_Transcript_327888_835163_Confidence_0.000_Length_659	59361	28463	29073	3	AT1G29260	ATPEX7	ARABIDOPSIS PEROXIN 7				1.0E+00	9.6E-01	7.67	0.67
	Nodiff	Locus_2_Transcript_327905_835163_Confidence_0.000_Length_683	59361	28465	29109	3	AT1G29260	ATPEX7	ARABIDOPSIS PEROXIN 7				1.0E+00	8.3E-01	0.67	6.67
	APO	Locus_2_Transcript_254971_835163_Confidence_0.000_Length_808	59362	39647	85143	1	AT2G34070	TBL37	TRICHOME BIREFRINGENCE-LIKE 37				1.0E+00	1.0E-01	0.00	12.00
	APO	Locus_9102_Transcript_6_12_Confidence_0.320_Length_857	59385	7324	7456	1	AT5G56420	na	F-box/RNI-like/FBD-like domains-containing protein;(source:Araport11)				1.0E+00	4.3E-02	0.00	15.67
	APO	Locus_2_Transcript_538936_835163_Confidence_0.000_Length_383	59404	5912	6801	1	AT3G10250	na	histidine-tRNA ligase;(source:Araport11)				1.0E+00	8.6E-01	0.00	2.67
	APO	Locus_17621_Transcript_5_5_Confidence_0.125_Length_508	59422	1214	1657	2	AT1G20850	XCP2	xylem cysteine peptidase 2				1.0E+00	8.5E-01	0.00	3.00
	Nodiff	Locus_14638_Transcript_1_1_Confidence_0.000_Length_305	59422	1420	1553	2	AT1G20850	XCP2	xylem cysteine peptidase 2				1.0E+00	9.6E-01	0.00	1.67
	SEX	Locus_39257_Transcript_3_3_Confidence_0.333_Length_829	59434	60229	60902	1	AT1G58230	BEACH-DOMAIN HOMOLOG B (BCHB)	binding protein;(source:Araport11)				1.0E+00	2.2E-01	11.67	0.00
	APO	Locus_17522_Transcript_1_3_Confidence_0.600_Length_376	59438	13430	13803	2	AT3G53950	na	glyoxal oxidase-related protein;(source:Araport11)				1.0E+00	7.2E-01	0.00	4.67
	Nodiff	Locus_6727_Transcript_7_44_Confidence_0.064_Length_883	59438	13894	14776	2	AT3G53950	na	glyoxal oxidase-related protein;(source:Araport11)				1.0E+00	6.1E-01	58.67	175.67
	APO	Locus_2_Transcript_391044_835163_Confidence_0.000_Length_931	59465	21516	22413	5	AT1G13570	na	F-box/RNI-like superfamily protein;(source:Araport11)				1.0E+00	1.7E-01	0.00	10.00
	Nodiff	Locus_2_Transcript_391036_835163_Confidence_0.000_Length_607	59465	23030	23570	5	AT1G13570	na	F-box/RNI-like superfamily protein;(source:Araport11)				1.0E+00	1.0E-01	4.33	43.33
	Nodiff	Locus_2_Transcript_391041_835163_Confidence_0.000_Length_359	59465	22116	22442	5	AT1G13570	na	F-box/RNI-like superfamily protein;(source:Araport11)				1.0E+00	1.0E+00	1.67	1.00
	Nodiff	Locus_2_Transcript_391045_835163_Confidence_0.000_Length_931	59465	21516	22413	5	AT1G13570	na	F-box/RNI-like superfamily protein;(source:Araport11)				1.0E+00	1.0E+00	0.33	0.00
	Nodiff	Locus_2_Transcript_391046_835163_Confidence_0.000_Length_1093	59465	21516	22792	5	AT1G13570	na	F-box/RNI-like superfamily protein;(source:Araport11)				1.0E+00	9.2E-01	24.67	6.00
	APO	Locus_113132_Transcript_1_1_Confidence_1.000_Length_229	59468	27163	27307	1	na	na					1.0E+00	3.2E-01	0.00	7.33
	APO	Locus_14032_Transcript_1_5_Confidence_0.400_Length_798	59494	22400	23185	1	AT5G47000	na	Peroxidase superfamily protein;(source:Araport11)				1.0E+00	4.6E-02	0.00	16.67
	Nodiff	Locus_2_Transcript_709592_835163_Confidence_0.000_Length_800	59508	11317	12038	2	AT2G29200	APUM1	pumilio 1				1.0E+00	1.0E+00	977.33	868.00
	SEX	Locus_83511_Transcript_5_5_Confidence_0.250_Length_312	59508	10273	10566	2	AT2G29200	APUM1	pumilio 1				1.0E+00	8.4E-01	3.00	0.00
	APO	Locus_9308_Transcript_1_2_Confidence_0.667_Length_368	59540	22400	22766	1	na	na					1.0E+00	4.5E-01	0.00	6.33
	APO	Locus_1856_Transcript_13_29_Confidence_0.442_Length_1038	59546	33959	34042	5	AT1G44542	CYCLASE3 (CYCLASE3)	Cyclase family protein;(source:Araport11)				1.0E+00	2.7E-02	0.00	33.33
	Nodiff	Locus_1856_Transcript_23_29_Confidence_0.488_Length_950	59546	33959	34042	5	AT1G44542	CYCLASE3 (CYCLASE3)	Cyclase family protein;(source:Araport11)				1.0E+00	4.9E-01	2.00	37.33
	Nodiff	Locus_1856_Transcript_28_29_Confidence_0.442_Length_798	59546	33959	34042	5	AT1G44542	CYCLASE3 (CYCLASE3)	Cyclase family protein;(source:Araport11)				1.0E+00	4.2E-01	0.33	18.67
	Nodiff	Locus_2146_Transcript_20_61_Confidence_0.164_Length_874	59546	34186	35602	5	AT1G44542	CYCLASE3 (CYCLASE3)	Cyclase family protein;(source:Araport11)				1.0E+00	8.9E-01	2324.00	3098.00
	Nodiff	Locus_81798_Transcript_1_1_Confidence_0.000_Length_325	59546	33780	34015	5	AT1G44542	CYCLASE3 (CYCLASE3)	Cyclase family protein;(source:Araport11)				1.0E+00	1.0E+00	1.33	0.67
	APO	Locus_6421_Transcript_1_1_Confidence_0.000_Length_321	59548	1219	1315	1	AT5G20500	na	Glutaredoxin family protein;(source:Araport11)				1.0E+00	8.4E-01	0.00	3.00
	APO	Locus_3274_Transcript_11_11_Confidence_0.069_Length_337	59563	31865	32139	1	na	na					1.0E+00	3.8E-02	0.00	15.67
	APO	Locus_18214_Transcript_1_2_Confidence_0.333_Length_804	59569	3531	4270	1	AT5G42905	na	Polynucleotidyl transferase, ribonuclease H-like superfamily protein;(source:Araport11)				1.0E+00	2.6E-02	0.00	17.67
	APO	Locus_2_Transcript_466064_835163_Confidence_0.000_Length_1180	59569	3420	4599	1	AT5G42905	na	Polynucleotidyl transferase, ribonuclease H-like superfamily protein;(source:Araport11)				1.0E+00	4.8E-03	0.00	25.00
	APO	Locus_2_Transcript_756458_835163_Confidence_0.000_Length_543	59569	4335	4714	1	AT5G42905	na	Polynucleotidyl transferase, ribonuclease H-like superfamily protein;(source:Araport11)				1.0E+00	5.7E-01	0.00	5.67
	APO	Locus_9534_Transcript_3_4_Confidence_0.667_Length_411	59596	69105	69598	2	AT2G36990	ATSIG6	SIGMA FACTOR 6				1.0E+00	4.8E-01	0.00	6.67
	Nodiff	Locus_2519_Transcript_30_34_Confidence_0.463_Length_1221	59596	67202	69185	2	AT2G36990	ATSIG6	SIGMA FACTOR 6				1.0E+00	9.6E-01	546.67	655.33
	SEX	Locus_10572_Transcript_31_36_Confidence_0.064_Length_526	59604	58238	58772	1	AT2G46915	na	DUF3754 family protein, putative (DUF3754);(source:Araport11)				1.0E+00	4.5E-01	8.33	0.00
	APO	Locus_19686_Transcript_1_1_Confidence_0.000_Length_317	59627	22949	23360	4	AT1G79550	PGK	phosphoglycerate kinase				1.0E+00	6.4E-01	0.00	5.00
	Nodiff	Locus_2_Transcript_656654_835163_Confidence_0.000_Length_1794	59627	23395	24385	4	AT1G79550	PGK	phosphoglycerate kinase				1.0E+00	9.6E-01	7312.33	5100.00
	Nodiff	Locus_2_Transcript_656660_835163_Confidence_0.000_Length_355	59627	22755	23109	4	AT1G79550	PGK	phosphoglycerate kinase				1.0E+00	1.0E+00	8.33	7.67
	Nodiff	Locus_2_Transcript_656737_835163_Confidence_0.000_Length_446	59627	22684	23129	4	AT1G79550	PGK	phosphoglycerate kinase				1.0E+00	9.7E-01	14506.67	11615.33
	Nodiff	Locus_2_Transcript_614159_835163_Confidence_0.000_Length_573	59629	4989	5558	3	na	na					1.0E+00	1.0E+00	3.67	4.33
	Nodiff	Locus_2_Transcript_614161_835163_Confidence_0.000_Length_602	59629	4989	5590	3	na	na					1.0E+00	9.9E-01	3.33	6.33
	SEX	Locus_2_Transcript_614166_835163_Confidence_0.000_Length_338	59629	4989	5326	3	na	na					1.0E+00	8.8E-01	2.67	0.00
	APO	Locus_2975_Transcript_6_8_Confidence_0.125_Length_699	59630	44959	45639	2	AT2G13980	na	Polynucleotidyl transferase, ribonuclease H-like superfamily protein;(source:Araport11)				1.0E+00	3.0E-02	0.00	17.00
	Nodiff	Locus_2058_Transcript_18_22_Confidence_0.127_Length_1517	59630	44110	45626	2	AT2G13980	na	Polynucleotidyl transferase, ribonuclease H-like superfamily protein;(source:Araport11)				1.0E+00	9.2E-01	102.33	161.33
	Nodiff	Locus_2_Transcript_61238_835163_Confidence_0.000_Length_1139	59635	18087	19224	3	AT5G22450	na	spectrin beta chain, brain;(source:Araport11)				1.0E+00	1.0E+00	152.00	140.00
	Nodiff	Locus_6221_Transcript_6_15_Confidence_0.434_Length_749	59635	16495	17386	3	AT5G22450	na	spectrin beta chain, brain;(source:Araport11)				1.0E+00	9.2E-01	24.00	6.00
	SEX	Locus_2_Transcript_61248_835163_Confidence_0.000_Length_973	59635	18046	19213	3	AT5G22450	na	spectrin beta chain, brain;(source:Araport11)				1.0E+00	9.0E-01	3.00	0.00
	Nodiff	Locus_2_Transcript_776738_835163_Confidence_0.000_Length_510	59654	3923	4289	2	AT1G76050	na	Pseudouridine synthase family protein;(source:Araport11)				1.0E+00	1.0E+00	1.67	2.67
	SEX	Locus_2_Transcript_776739_835163_Confidence_0.000_Length_559	59654	3923	4493	2	AT1G76050	na	Pseudouridine synthase family protein;(source:Araport11)				1.0E+00	9.5E-01	1.67	0.00
	SEX	Locus_40938_Transcript_2_6_Confidence_0.214_Length_595	59656	41953	42485	1	AT4G14819	na	hypothetical protein (DUF1677);(source:Araport11)				1.0E+00	2.9E-01	9.00	0.00
	SEX	Locus_161245_Transcript_1_1_Confidence_1.000_Length_362	59674	2572	2823	1	AT5G39110	na	RmlC-like cupins superfamily protein;(source:Araport11)				1.0E+00	9.4E-01	1.67	0.00
	APO	Locus_2_Transcript_148397_835163_Confidence_0.000_Length_731	59679	17409	17875	1	AT5G23240	DJC76	DNA J protein C76				1.0E+00	2.9E-01	0.00	8.67
	APO	Locus_13284_Transcript_4_6_Confidence_0.308_Length_541	59702	900	1246	1	na	na					1.0E+00	3.5E-01	0.00	8.67
	APO	Locus_2_Transcript_369014_835163_Confidence_0.000_Length_1453	59709	428	3100	1	AT3G18600	na	P-loop containing nucleoside triphosphate hydrolases superfamily protein;(source:Araport11)				1.8E-09	2.1E-11	0.00	322.67
	SEX	Locus_2_Transcript_475285_835163_Confidence_0.000_Length_740	59721	101816	102447	1	AT5G42905	na	Polynucleotidyl transferase, ribonuclease H-like superfamily protein;(source:Araport11)				1.0E+00	8.1E-02	14.33	0.00
	APO	Locus_2_Transcript_307593_835163_Confidence_0.000_Length_346	59735	26793	27099	1	AT3G16520	UGT88A1	UDP-glucosyl transferase 88A1				1.0E+00	5.4E-01	0.00	6.33
	APO	Locus_2_Transcript_366179_835163_Confidence_0.000_Length_409	59736	19084	19502	1	na	na					1.0E+00	8.5E-03	0.00	28.00
	APO	Locus_2_Transcript_66738_835163_Confidence_0.000_Length_657	59736	19333	20020	3	AT5G63920	AtTOP3alpha					3.2E-07	2.7E-09	0.00	380.33
	Nodiff	Locus_2_Transcript_168843_835163_Confidence_0.000_Length_566	59736	19809	20375	3	AT5G63920	AtTOP3alpha					1.0E+00	1.1E-01	1653.00	4533.00
	UP	Locus_2_Transcript_66966_835163_Confidence_0.000_Length_638	59736	19734	20375	3	AT5G63920	AtTOP3alpha					1.0E+00	3.7E-03	55.67	364.67
	APO	Locus_2_Transcript_601114_835163_Confidence_0.000_Length_336	59742	1286	1617	3	AT1G62260	MEF9	mitochondrial editing factor 9				1.0E+00	1.5E-01	0.00	10.33
	Nodiff	Locus_2_Transcript_601125_835163_Confidence_0.000_Length_430	59742	1592	2020	3	AT1G62260	MEF9	mitochondrial editing factor 9				1.0E+00	9.6E-01	1.00	5.33
	Nodiff	Locus_2_Transcript_601133_835163_Confidence_0.000_Length_529	59742	1409	18339	3	AT1G62260	MEF9	mitochondrial editing factor 9				1.0E+00	1.0E+00	3.67	2.00
	APO	Locus_4220_Transcript_40_42_Confidence_0.205_Length_698	59749	9030	9692	1	AT4G33000	ATCBL10					1.0E+00	3.1E-01	0.00	8.33
	APO	Locus_4846_Transcript_7_39_Confidence_0.211_Length_728	59781	23390	23523	3	AT5G13150	ATEXO70C1	exocyst subunit exo70 family protein C1				1.0E+00	3.6E-02	0.00	17.33
	Nodiff	Locus_2_Transcript_316882_835163_Confidence_0.000_Length_878	59781	23361	24057	3	AT5G13150	ATEXO70C1	exocyst subunit exo70 family protein C1				1.0E+00	9.3E-01	0.00	5.00
	Nodiff	Locus_4846_Transcript_25_39_Confidence_0.074_Length_477	59781	23280	23730	3	AT5G13150	ATEXO70C1	exocyst subunit exo70 family protein C1				1.0E+00	9.3E-01	4.00	0.33
	APO	Locus_5342_Transcript_4_11_Confidence_0.274_Length_623	59781	23391	23520	1	AT5G13150	ATEXO70C1	exocyst subunit exo70 family protein C1				1.0E+00	6.4E-03	0.00	25.33
	APO	Locus_2_Transcript_168976_835163_Confidence_0.000_Length_591	59795	67888	68265	1	AT4G13270	na	Late embryogenesis abundant (LEA) hydroxyproline-rich glycoprotein family;(source:Araport11)				1.0E+00	6.2E-02	0.00	15.67
	APO	Locus_15639_Transcript_1_3_Confidence_0.600_Length_790	59806	11510	14770	1	AT3G24130	na	Pectin lyase-like superfamily protein;(source:Araport11)				2.7E-01	5.3E-04	0.00	42.33
	APO	Locus_92419_Transcript_2_2_Confidence_0.000_Length_398	59806	14798	15590	1	AT3G24130	na	Pectin lyase-like superfamily protein;(source:Araport11)				1.0E+00	5.2E-01	0.00	6.00
	APO	Locus_2_Transcript_317494_835163_Confidence_0.000_Length_382	59808	4266	4493	1	na	na					1.0E+00	3.8E-02	0.00	17.67
	APO	Locus_2386_Transcript_3_3_Confidence_0.000_Length_526	59820	1	420	1	AT3G61510	ACS1	ACC synthase 1				1.0E+00	7.4E-01	0.00	4.33
	APO	Locus_4554_Transcript_16_18_Confidence_0.182_Length_482	59833	29016	29595	1	AT4G29090	na	Ribonuclease H-like superfamily protein;(source:Araport11)				1.0E+00	5.8E-01	0.00	5.00
	Nodiff	Locus_10523_Transcript_21_23_Confidence_0.053_Length_320	59835	11165	11486	2	na	na					1.0E+00	1.0E+00	1.67	1.00
	SEX	Locus_10523_Transcript_22_23_Confidence_0.026_Length_312	59835	11173	11486	2	na	na					1.0E+00	9.6E-01	1.33	0.00
	APO	Locus_12280_Transcript_1_1_Confidence_0.000_Length_440	59846	514	942	2	AT2G33540	ATCPL3					1.0E+00	1.5E-01	0.00	10.67
	Nodiff	Locus_57407_Transcript_3_3_Confidence_0.000_Length_406	59846	1007	1412	2	AT2G33540	ATCPL3					1.0E+00	1.0E+00	0.67	0.67
	APO	Locus_49726_Transcript_2_2_Confidence_0.000_Length_654	59851	2526	2748	2	AT4G12340	na	copper ion binding protein;(source:Araport11)				1.0E+00	3.8E-01	0.00	7.00
	Nodiff	Locus_2_Transcript_16272_835163_Confidence_0.000_Length_788	59851	2363	2990	2	AT4G12340	na	copper ion binding protein;(source:Araport11)				1.0E+00	1.0E+00	2383.00	2009.00
	Nodiff	Locus_2_Transcript_21117_835163_Confidence_0.000_Length_476	59868	98854	99334	4	AT2G03480	QUL2	QUASIMODO2 LIKE 2				1.0E+00	1.0E+00	2.67	2.00
	Nodiff	Locus_2_Transcript_578074_835163_Confidence_0.000_Length_823	59868	100026	100461	4	AT2G03480	QUL2	QUASIMODO2 LIKE 2				1.0E+00	9.6E-01	71.33	43.33
	Nodiff	Locus_2_Transcript_578935_835163_Confidence_0.000_Length_2529	59868	99205	102759	4	AT2G03480	QUL2	QUASIMODO2 LIKE 2				1.0E+00	9.4E-01	1434.33	952.33
	SEX	Locus_2_Transcript_578868_835163_Confidence_0.000_Length_490	59868	99503	99990	4	AT2G03480	QUL2	QUASIMODO2 LIKE 2				1.0E+00	8.4E-01	3.67	0.00
	APO	Locus_4204_Transcript_2_3_Confidence_0.400_Length_344	59901	36121	36356	2	AT2G31870	PARG1	poly(ADP-ribose) glycohydrolase 1				1.0E+00	1.1E-01	0.00	12.67
	Nodiff	Locus_327_Transcript_41_48_Confidence_0.444_Length_1190	59901	33722	34320	2	AT2G31870	PARG1	poly(ADP-ribose) glycohydrolase 1				1.0E+00	9.9E-01	108.33	78.33
	APO	Locus_8531_Transcript_6_8_Confidence_0.235_Length_617	59901	2	496	3	AT2G31800	na	Integrin-linked protein kinase family;(source:Araport11)				1.0E+00	4.7E-01	0.00	8.67
	Nodiff	Locus_5526_Transcript_2_52_Confidence_0.127_Length_450	59901	825	1718	3	AT2G31800	na	Integrin-linked protein kinase family;(source:Araport11)				1.0E+00	1.0E+00	10.67	8.33
	Nodiff	Locus_5526_Transcript_49_52_Confidence_0.127_Length_329	59901	825	1018	3	AT2G31800	na	Integrin-linked protein kinase family;(source:Araport11)				1.0E+00	1.0E+00	1.67	1.00
	APO	Locus_2_Transcript_817091_835163_Confidence_0.000_Length_499	59908	117096	117260	4	na	na					1.0E+00	4.1E-01	0.00	8.33
	Nodiff	Locus_2_Transcript_817076_835163_Confidence_0.000_Length_1116	59908	117650	118887	4	na	na					1.0E+00	5.7E-01	39.67	208.67
	Nodiff	Locus_2_Transcript_817079_835163_Confidence_0.000_Length_436	59908	117524	117965	4	na	na					1.0E+00	1.0E+00	28.33	25.00
	Nodiff	Locus_2_Transcript_817089_835163_Confidence_0.000_Length_476	59908	116938	117199	4	na	na					1.0E+00	9.6E-01	3.67	1.00
	APO	Locus_2_Transcript_325922_835163_Confidence_0.000_Length_543	59921	12880	13321	1	na	na					1.0E+00	8.3E-01	0.00	3.33
	APO	Locus_2_Transcript_714564_835163_Confidence_0.000_Length_514	59923	87980	88178	1	ATMG01250	ORF102					1.0E+00	9.2E-02	0.00	12.33
	Nodiff	Locus_2_Transcript_810729_835163_Confidence_0.000_Length_1031	59932	8881	10776	2	AT3G12940	na	2-oxoglutarate (2OG) and Fe(II)-dependent oxygenase superfamily protein;(source:Araport11)				1.0E+00	9.8E-01	117.67	77.33
	SEX	Locus_2_Transcript_594506_835163_Confidence_0.000_Length_370	59932	10300	10484	2	AT3G12940	na	2-oxoglutarate (2OG) and Fe(II)-dependent oxygenase superfamily protein;(source:Araport11)				1.0E+00	9.1E-01	2.33	0.00
	APO	Locus_104863_Transcript_1_1_Confidence_1.000_Length_454	59936	2580	3012	2	na	na					1.5E-01	3.1E-04	0.00	41.33
	Nodiff	Locus_50825_Transcript_1_1_Confidence_0.000_Length_326	59936	3213	3532	2	na	na					1.0E+00	9.7E-01	2.67	0.33
	APO	Locus_2_Transcript_675220_835163_Confidence_0.000_Length_615	59941	23781	24419	4	AT1G55700	na					1.0E+00	1.9E-02	0.00	26.33
	Nodiff	Locus_2_Transcript_258129_835163_Confidence_0.000_Length_1759	59941	24581	27296	4	AT1G55700	na					1.0E+00	9.6E-01	2093.67	1608.33
	Nodiff	Locus_2_Transcript_675200_835163_Confidence_0.000_Length_1242	59941	23427	24567	4	AT1G55700	na					1.0E+00	5.4E-01	2.33	17.33
	Nodiff	Locus_2_Transcript_675203_835163_Confidence_0.000_Length_1115	59941	21289	24567	4	AT1G55700	na					1.0E+00	4.7E-01	19.00	1.00
	APO	Locus_7943_Transcript_1_14_Confidence_0.240_Length_308	59941	17207	17315	2	AT3G06580	GAL1					1.0E+00	9.3E-01	0.00	1.67
	Nodiff	Locus_2_Transcript_237165_835163_Confidence_0.000_Length_395	59941	17312	17875	2	AT3G06580	GAL1					1.0E+00	1.0E+00	1.00	0.67
	APO	Locus_50676_Transcript_7_13_Confidence_0.657_Length_738	59952	42858	43188	2	AT4G25950	VATG3	vacuolar ATP synthase G3				1.0E+00	3.0E-01	0.00	8.67
	Nodiff	Locus_13189_Transcript_3_3_Confidence_0.200_Length_390	59952	42820	43207	2	AT4G25950	VATG3	vacuolar ATP synthase G3				1.0E+00	9.6E-01	3.00	0.00
	SEX	Locus_2_Transcript_126526_835163_Confidence_0.000_Length_653	59954	91708	92346	1	AT2G20830	na	folic acid binding / transferase;(source:Araport11)				1.0E+00	2.4E-01	9.67	0.00
	Nodiff	Locus_2_Transcript_291626_835163_Confidence_0.000_Length_1195	59954	151259	152318	3	AT3G13080	ABCC3	ATP-binding cassette C3				1.0E+00	9.6E-01	34.67	59.33
	Nodiff	Locus_2_Transcript_291650_835163_Confidence_0.000_Length_1463	59954	105666	106555	3	AT3G13080	ABCC3	ATP-binding cassette C3				1.0E+00	9.8E-01	60.00	43.33
	SEX	Locus_2_Transcript_291610_835163_Confidence_0.000_Length_638	59954	105369	105853	3	AT3G13080	ABCC3	ATP-binding cassette C3				1.0E+00	2.3E-02	20.00	0.00
	APO	Locus_2_Transcript_686163_835163_Confidence_0.000_Length_352	59954	19535	19775	2	na	na					1.0E+00	3.7E-01	0.00	7.33
	Nodiff	Locus_2_Transcript_686170_835163_Confidence_0.000_Length_399	59954	19446	19775	2	na	na					1.0E+00	7.4E-01	0.33	6.33
	SEX	Locus_92569_Transcript_1_1_Confidence_0.000_Length_327	59954	106819	107145	1	AT3G13080	ABCC3	ATP-binding cassette C3				1.0E+00	9.2E-01	2.00	0.00
	APO	Locus_53901_Transcript_1_1_Confidence_0.000_Length_372	59961	15669	15793	2	AT1G53710	na	Calcineurin-like metallo-phosphoesterase superfamily protein;(source:Araport11)				1.0E+00	8.9E-01	0.00	3.00
	Nodiff	Locus_2_Transcript_534034_835163_Confidence_0.000_Length_743	59961	15227	15933	2	AT1G53710	na	Calcineurin-like metallo-phosphoesterase superfamily protein;(source:Araport11)				1.0E+00	9.9E-01	1054.67	880.00
	APO	Locus_2_Transcript_735638_835163_Confidence_0.000_Length_246	59970	3161	3408	3	AT5G11600	na	hypothetical protein;(source:Araport11)				1.0E+00	7.4E-01	0.00	4.33
	Nodiff	Locus_2_Transcript_735618_835163_Confidence_0.000_Length_848	59970	2590	3816	3	AT5G11600	na	hypothetical protein;(source:Araport11)				1.0E+00	9.5E-01	214.33	320.00
	Nodiff	Locus_52541_Transcript_1_1_Confidence_0.000_Length_273	59970	2758	3005	3	AT5G11600	na	hypothetical protein;(source:Araport11)				1.0E+00	9.6E-01	0.00	2.33
	APO	Locus_92019_Transcript_1_2_Confidence_0.400_Length_230	59978	39929	39977	2	AT2G32190	CYSTEINE-RICH TRANSMEMBRANE MODULE 4 (ATHCYSTM4)	cysteine-rich/transmembrane domain A-like protein;(source:Araport11)				1.0E+00	5.5E-01	0.00	5.33
	Nodiff	Locus_7642_Transcript_3_19_Confidence_0.242_Length_608	59978	38779	39968	2	AT2G32190	CYSTEINE-RICH TRANSMEMBRANE MODULE 4 (ATHCYSTM4)	cysteine-rich/transmembrane domain A-like protein;(source:Araport11)				1.0E+00	1.8E-01	55.67	240.67
	APO	Locus_13530_Transcript_5_37_Confidence_0.047_Length_461	59993	17241	17389	1	AT3G44330	na	M28 Zn-peptidase nicastrin;(source:Araport11)				1.0E+00	5.5E-02	0.00	17.67
	APO	Locus_2_Transcript_537064_835163_Confidence_0.000_Length_518	60003	118331	118840	3	AT1G80460	GLI1					1.0E+00	8.6E-01	0.00	2.67
	Nodiff	Locus_2_Transcript_537105_835163_Confidence_0.000_Length_1202	60003	119244	120487	3	AT1G80460	GLI1					1.0E+00	9.7E-01	1257.33	1026.67
	Nodiff	Locus_136909_Transcript_1_1_Confidence_1.000_Length_539	60003	118569	119474	3	AT1G80460	GLI1					1.0E+00	1.0E+00	6.00	3.67
	APO	Locus_2_Transcript_551577_835163_Confidence_0.000_Length_978	60003	138607	139150	1	na	na					4.6E-14	1.1E-15	0.00	307.67
	APO	Locus_2_Transcript_92098_835163_Confidence_0.000_Length_865	60003	138712	139550	1	AT2G34320	na	Polynucleotidyl transferase, ribonuclease H-like superfamily protein;(source:Araport11)				1.0E+00	7.8E-03	0.00	24.67
	APO	Locus_17891_Transcript_1_2_Confidence_1.000_Length_318	60030	44533	44850	1	AT3G53430	na	Ribosomal protein L11 family protein;(source:Araport11)				1.0E+00	7.5E-01	0.00	4.00
	APO	Locus_2_Transcript_521174_835163_Confidence_0.000_Length_796	60030	16733	17528	2	AT1G26610	na	C2H2-like zinc finger protein;(source:Araport11)				1.0E+00	2.5E-01	0.00	9.33
	Nodiff	Locus_2_Transcript_521197_835163_Confidence_0.000_Length_420	60030	17508	17928	2	AT1G26610	na	C2H2-like zinc finger protein;(source:Araport11)				1.0E+00	9.6E-01	24.67	42.00
	Nodiff	Locus_2_Transcript_32177_835163_Confidence_0.000_Length_1485	60033	3106	3927	4	AT5G53020	na	Ribonuclease P protein subunit P38-like protein;(source:Araport11)				1.0E+00	8.7E-01	273.00	135.33
	Nodiff	Locus_2_Transcript_32287_835163_Confidence_0.000_Length_490	60033	4358	4787	4	AT5G53020	na	Ribonuclease P protein subunit P38-like protein;(source:Araport11)				1.0E+00	1.0E+00	0.33	0.33
	Nodiff	Locus_2_Transcript_32304_835163_Confidence_0.000_Length_508	60033	4739	5142	4	AT5G53020	na	Ribonuclease P protein subunit P38-like protein;(source:Araport11)				1.0E+00	9.0E-01	6.00	0.00
	SEX	Locus_2_Transcript_32298_835163_Confidence_0.000_Length_1560	60033	4063	5275	4	AT5G53020	na	Ribonuclease P protein subunit P38-like protein;(source:Araport11)				1.0E+00	6.3E-02	20.33	0.00
	APO	Locus_26931_Transcript_1_1_Confidence_0.000_Length_332	60037	9880	10078	2	AT4G38060	CCI2	Clavata complex interactor 2				1.0E+00	8.1E-01	0.00	4.00
	Nodiff	Locus_2_Transcript_365400_835163_Confidence_0.000_Length_867	60037	9628	11223	2	AT4G38060	CCI2	Clavata complex interactor 2				1.0E+00	6.6E-01	565.00	903.33
	APO	Locus_28915_Transcript_1_1_Confidence_0.000_Length_924	60063	103677	104600	1	AT1G07530	ATGRAS2	ARABIDOPSIS THALIANA GRAS (GAI, RGA, SCR) 2				1.0E+00	3.7E-01	0.00	10.00
	APO	Locus_3118_Transcript_1_2_Confidence_0.333_Length_790	60063	102231	103022	1	AT2G29060	na	GRAS family transcription factor;(source:Araport11)				1.0E+00	5.4E-02	0.00	21.67
	APO	Locus_7855_Transcript_1_1_Confidence_0.000_Length_621	60064	88648	89268	1	AT1G30010	nMAT1	nuclear maturase 1				1.0E+00	2.1E-01	0.00	9.33
	APO	Locus_2_Transcript_570793_835163_Confidence_0.000_Length_532	60065	2450	2788	2	AT1G02020	na	nitroreductase family protein;(source:Araport11)				1.2E-07	1.1E-09	0.00	170.33
	Nodiff	Locus_1317_Transcript_10_75_Confidence_0.043_Length_1000	60065	1327	2121	2	AT1G02020	na	nitroreductase family protein;(source:Araport11)				1.0E+00	1.0E+00	301.00	248.00
	APO	Locus_2_Transcript_413187_835163_Confidence_0.000_Length_320	60066	54492	54887	1	AT4G15430	na	ERD (early-responsive to dehydration stress) family protein;(source:Araport11)				1.0E+00	8.1E-01	0.00	3.00
	SEX	Locus_2_Transcript_708028_835163_Confidence_0.000_Length_1151	60080	14923	16244	1	AT1G15990	ATCNGC7	cyclic nucleotide gated channel 7				1.0E+00	9.0E-02	14.67	0.00
	SEX	Locus_2_Transcript_147939_835163_Confidence_0.000_Length_993	60099	64504	66863	1	AT5G65380	na	MATE efflux family protein;(source:Araport11)				1.0E+00	1.3E-01	13.67	0.00
	APO	Locus_9639_Transcript_3_4_Confidence_0.400_Length_870	60101	52216	52874	2	AT5G48050	na	Copia-like polyprotein/retrotransposon;(source:Araport11)				1.0E+00	1.2E-02	0.00	21.33
	Nodiff	Locus_10729_Transcript_1_1_Confidence_0.000_Length_307	60101	52639	52917	2	AT5G48050	na	Copia-like polyprotein/retrotransposon;(source:Araport11)				1.0E+00	1.0E+00	4.67	2.00
	APO	Locus_10619_Transcript_1_1_Confidence_0.000_Length_414	60116	15643	16044	1	AT2G47550	na	Plant invertase/pectin methylesterase inhibitor superfamily;(source:Araport11)				1.0E+00	8.2E-01	0.00	3.33
	APO	Locus_7635_Transcript_1_27_Confidence_0.310_Length_437	60122	35408	35552	1	AT5G59613	na	ATP synthase;(source:Araport11)				1.0E+00	4.1E-01	0.00	8.33
	APO	Locus_2_Transcript_814677_835163_Confidence_0.000_Length_592	60123	3021	3065	3	na	na					1.0E+00	6.3E-01	0.00	5.00
	Nodiff	Locus_14175_Transcript_4_6_Confidence_0.545_Length_651	60123	2925	3067	3	na	na					1.0E+00	9.9E-01	2.33	4.67
	Nodiff	Locus_16021_Transcript_3_4_Confidence_0.200_Length_527	60123	2909	3065	3	na	na					1.0E+00	8.3E-01	0.00	4.67
	APO	Locus_12912_Transcript_1_1_Confidence_0.000_Length_321	60134	4233	4553	1	AT1G20920	RCF1	regulator of CBF gene expression 1				1.0E+00	9.4E-01	0.00	1.67
	APO	Locus_16417_Transcript_1_4_Confidence_0.600_Length_650	60140	35925	35975	2	AT3G07880	SCN1	SUPERCENTIPEDE1				1.0E+00	5.6E-01	0.00	5.67
	Nodiff	Locus_2_Transcript_804730_835163_Confidence_0.000_Length_635	60140	35105	36233	2	AT3G07880	SCN1	SUPERCENTIPEDE1				1.0E+00	9.6E-01	125.33	65.00
	APO	Locus_2_Transcript_611124_835163_Confidence_0.000_Length_374	60149	94389	95209	1	AT4G27190	na	NB-ARC domain-containing disease resistance protein;(source:Araport11)				1.0E+00	7.6E-01	0.00	3.67
	SEX	Locus_2_Transcript_473399_835163_Confidence_0.000_Length_826	60151	73851	74540	1	AT1G67020	na	transmembrane protein;(source:Araport11)				1.5E-01	3.1E-04	43.33	0.00
	APO	Locus_2_Transcript_791051_835163_Confidence_0.000_Length_480	60151	76419	76896	1	AT4G23160	CRK8	cysteine-rich RLK (RECEPTOR-like protein kinase) 8				1.0E+00	2.9E-01	0.00	8.33
	APO	Locus_2_Transcript_414793_835163_Confidence_0.000_Length_466	60155	204	665	3	AT3G09510	na	Ribonuclease H-like superfamily protein;(source:Araport11)				1.0E+00	2.1E-01	0.00	9.33
	Nodiff	Locus_2_Transcript_414720_835163_Confidence_0.000_Length_1190	60155	1	1142	3	AT3G09510	na	Ribonuclease H-like superfamily protein;(source:Araport11)				1.0E+00	2.2E-01	85.67	260.67
	Nodiff	Locus_2_Transcript_414790_835163_Confidence_0.000_Length_721	60155	1	673	3	AT3G09510	na	Ribonuclease H-like superfamily protein;(source:Araport11)				1.0E+00	1.0E+00	5.33	6.00
	APO	Locus_4713_Transcript_4_10_Confidence_0.559_Length_748	60156	31948	32398	1	na	na					5.8E-06	3.9E-08	0.00	107.00
	APO	Locus_21238_Transcript_10_11_Confidence_0.269_Length_1072	60159	8850	9700	1	AT5G39785	na	hypothetical protein (DUF1666);(source:Araport11)				1.6E-02	4.5E-05	0.00	85.33
	APO	Locus_19310_Transcript_1_2_Confidence_0.333_Length_482	60160	154259	154854	4	AT3G07680	p24beta2	p24 subfamily beta 2				1.0E+00	7.0E-01	0.00	4.00
	Nodiff	Locus_2_Transcript_556658_835163_Confidence_0.000_Length_370	60160	153664	154323	4	AT3G07680	p24beta2	p24 subfamily beta 2				1.0E+00	9.6E-01	104.67	138.00
	Nodiff	Locus_2574_Transcript_2_3_Confidence_0.333_Length_807	60160	154832	155102	4	AT3G07680	p24beta2	p24 subfamily beta 2				1.0E+00	9.8E-01	6.67	12.33
	Nodiff	Locus_16269_Transcript_1_1_Confidence_0.000_Length_313	60160	154259	154402	4	AT3G07680	p24beta2	p24 subfamily beta 2				1.0E+00	9.6E-01	0.00	1.33
	APO	Locus_72973_Transcript_1_3_Confidence_0.667_Length_720	60160	76857	77350	2	AT3G17130	na	Plant invertase/pectin methylesterase inhibitor superfamily protein;(source:Araport11)				1.0E+00	2.8E-02	0.00	21.00
	Nodiff	Locus_12597_Transcript_12_18_Confidence_0.081_Length_375	60160	76937	77302	2	AT3G17130	na	Plant invertase/pectin methylesterase inhibitor superfamily protein;(source:Araport11)				1.0E+00	9.6E-01	0.00	2.00
	APO	Locus_2_Transcript_588305_835163_Confidence_0.000_Length_653	60161	33457	33612	3	AT1G14750	SDS					1.0E+00	4.6E-01	0.00	8.00
	Nodiff	Locus_2_Transcript_399389_835163_Confidence_0.000_Length_239	60161	33236	33473	3	AT1G14750	SDS					1.0E+00	9.6E-01	0.00	2.33
	Nodiff	Locus_2_Transcript_513045_835163_Confidence_0.000_Length_1991	60161	33246	39125	3	AT1G14750	SDS					1.0E+00	9.6E-01	159.33	104.67
	SEX	Locus_32124_Transcript_4_11_Confidence_0.318_Length_1059	60168	38749	40024	1	AT5G25310	na	Exostosin family protein;(source:Araport11)				1.0E+00	2.4E-01	10.33	0.00
	APO	Locus_2_Transcript_723331_835163_Confidence_0.000_Length_727	60172	5430	6156	1	AT4G23160	CRK8	cysteine-rich RLK (RECEPTOR-like protein kinase) 8				1.0E+00	4.0E-01	0.00	7.00
	APO	Locus_2_Transcript_544126_835163_Confidence_0.000_Length_643	60177	3315	3946	5	AT2G20450	na	Ribosomal protein L14;(source:Araport11)				1.0E+00	2.9E-01	0.00	9.33
	Nodiff	Locus_2_Transcript_317556_835163_Confidence_0.000_Length_407	60177	4041	4411	5	AT2G20450	na	Ribosomal protein L14;(source:Araport11)				1.0E+00	1.0E+00	52937.33	47487.67
	Nodiff	Locus_42106_Transcript_4_4_Confidence_0.111_Length_661	60177	3296	3947	5	AT2G20450	na	Ribosomal protein L14;(source:Araport11)				1.0E+00	8.9E-01	6.67	0.00
	Nodiff	Locus_71354_Transcript_1_11_Confidence_0.400_Length_435	60177	3296	3947	5	AT2G20450	na	Ribosomal protein L14;(source:Araport11)				1.0E+00	1.0E+00	1.33	0.67
	Nodiff	Locus_71354_Transcript_7_11_Confidence_0.450_Length_435	60177	3296	3947	5	AT2G20450	na	Ribosomal protein L14;(source:Araport11)				1.0E+00	9.7E-01	1.00	0.00
	APO	Locus_2_Transcript_726348_835163_Confidence_0.000_Length_667	60183	35701	36005	1	AT5G57880	ATPRD2	ARABIDOPSIS THALIANA PUTATIVE RECOMBINATION INITIATION DEFECTS 2	meiosis	meiotic; embryo sac; gamete		1.0E+00	5.8E-01	0.00	5.00
	APO	Locus_22561_Transcript_6_6_Confidence_0.000_Length_451	60183	51015	51465	1	na	na					1.0E+00	7.7E-01	0.00	3.67
	APO	Locus_69_Transcript_8_25_Confidence_0.050_Length_456	60183	8466	8880	1	AT5G61990	na	Pentatricopeptide repeat (PPR) superfamily protein;(source:Araport11)				1.0E+00	5.5E-01	0.00	6.00
	APO	Locus_2_Transcript_625246_835163_Confidence_0.000_Length_623	60188	36191	36398	2	AT4G13010	CEQORH					1.0E+00	6.8E-01	0.00	5.67
	Nodiff	Locus_2_Transcript_625251_835163_Confidence_0.000_Length_1004	60188	35635	37120	2	AT4G13010	CEQORH					1.0E+00	1.0E+00	2212.00	1915.67
	APO	Locus_548_Transcript_51_58_Confidence_0.057_Length_603	60190	76834	78121	1	AT3G09110	na	hypothetical protein (DUF674);(source:Araport11)				1.0E+00	4.2E-02	0.00	16.33
	APO	Locus_77861_Transcript_2_2_Confidence_0.250_Length_287	60197	126577	126673	1	na	na					1.0E+00	9.4E-01	0.00	1.67
	SEX	Locus_39629_Transcript_1_1_Confidence_0.000_Length_332	60204	66692	67023	1	AT5G56960	na	basic helix-loop-helix (bHLH) DNA-binding family protein;(source:Araport11)				1.0E+00	9.3E-01	2.00	0.00
	SEX	Locus_2_Transcript_521451_835163_Confidence_0.000_Length_424	60206	110882	111085	1	na	na					1.0E+00	3.9E-02	18.67	0.00
	APO	Locus_2_Transcript_64498_835163_Confidence_0.000_Length_408	60207	40925	41289	2	AT4G18160	ATKCO6	CA2+ ACTIVATED OUTWARD RECTIFYING K+ CHANNEL 6				1.0E+00	7.9E-01	0.00	3.33
	Nodiff	Locus_2_Transcript_64512_835163_Confidence_0.000_Length_464	60207	41440	41902	2	AT4G18160	ATKCO6	CA2+ ACTIVATED OUTWARD RECTIFYING K+ CHANNEL 6				1.0E+00	1.0E+00	2.67	0.67
	SEX	Locus_2_Transcript_689268_835163_Confidence_0.000_Length_409	60207	116395	116580	1	AT4G16150	CALMODULIN-BINDING TRANSCRIPTION ACTIVATOR 2 (CAMTA5)	CATMA5 is a transcriptional activator. It acts in the cold response pathway, it can bind to and activate the expression of DREB1 genes.				1.0E+00	5.2E-01	6.00	0.00
	SEX	Locus_61203_Transcript_2_2_Confidence_0.250_Length_272	60208	40388	40658	1	AT5G59540	na	2-oxoglutarate (2OG) and Fe(II)-dependent oxygenase superfamily protein;(source:Araport11)				1.0E+00	9.0E-01	2.33	0.00
	down	Locus_2_Transcript_353742_835163_Confidence_0.000_Length_604	60213	10065	10535	3	AT5G61010	ATEXO70E2	exocyst subunit exo70 family protein E2				1.0E+00	3.5E-02	47.67	3.67
	Nodiff	Locus_3165_Transcript_6_6_Confidence_0.000_Length_1003	60213	8843	9845	3	AT5G61010	ATEXO70E2	exocyst subunit exo70 family protein E2				1.0E+00	9.6E-01	28.33	56.33
	SEX	Locus_2_Transcript_353728_835163_Confidence_0.000_Length_404	60213	10242	10438	3	AT5G61010	ATEXO70E2	exocyst subunit exo70 family protein E2				1.0E+00	6.9E-01	4.67	0.00
	Nodiff	Locus_2_Transcript_93909_835163_Confidence_0.000_Length_398	60218	127983	128365	2	AT4G21100	DDB1B	damaged DNA binding protein 1B				1.0E+00	1.0E+00	3.33	1.67
	SEX	Locus_2_Transcript_93880_835163_Confidence_0.000_Length_349	60218	127902	128340	2	AT4G21100	DDB1B	damaged DNA binding protein 1B				1.0E+00	8.2E-01	3.33	0.00
	APO	Locus_4047_Transcript_5_6_Confidence_0.167_Length_816	60218	64847	65659	3	AT5G42905	na	Polynucleotidyl transferase, ribonuclease H-like superfamily protein;(source:Araport11)				1.0E+00	4.0E-02	0.00	20.00
	Nodiff	Locus_49086_Transcript_1_2_Confidence_1.000_Length_364	60218	64985	65348	3	AT5G42905	na	Polynucleotidyl transferase, ribonuclease H-like superfamily protein;(source:Araport11)				1.0E+00	9.6E-01	0.00	1.00
	Nodiff	Locus_72365_Transcript_1_1_Confidence_0.000_Length_428	60218	64706	65130	3	AT5G42905	na	Polynucleotidyl transferase, ribonuclease H-like superfamily protein;(source:Araport11)				1.0E+00	9.9E-01	3.67	1.00
	APO	Locus_7934_Transcript_3_5_Confidence_0.400_Length_1686	60218	67707	69391	3	AT1G43760	na	DNAse I-like superfamily protein;(source:Araport11)				1.0E+00	7.6E-02	0.00	17.00
	Nodiff	Locus_7934_Transcript_5_5_Confidence_0.000_Length_1374	60218	68163	69530	3	AT1G43760	na	DNAse I-like superfamily protein;(source:Araport11)				1.0E+00	6.0E-01	0.00	7.33
	Nodiff	Locus_69372_Transcript_1_1_Confidence_0.000_Length_374	60218	69312	69685	3	AT1G43760	na	DNAse I-like superfamily protein;(source:Araport11)				1.0E+00	9.6E-01	2.67	0.00
	APO	Locus_4202_Transcript_12_15_Confidence_0.211_Length_623	60219	7178	7630	1	AT3G14460	na	LRR and NB-ARC domains-containing disease resistance protein;(source:Araport11)				1.0E+00	5.0E-01	0.00	6.67
	APO	Locus_2_Transcript_258239_835163_Confidence_0.000_Length_739	60229	68423	69016	1	AT3G53950	na	glyoxal oxidase-related protein;(source:Araport11)				1.0E+00	7.1E-02	0.00	18.00
	APO	Locus_7466_Transcript_27_27_Confidence_0.073_Length_863	60229	84429	85293	1	AT5G64920	CIP8	COP1-interacting protein 8				4.1E-02	1.0E-04	0.00	50.67
	SEX	Locus_2_Transcript_520359_835163_Confidence_0.000_Length_256	60238	58437	59224	1	AT1G26300	na	BSD domain-containing protein;(source:Araport11)				1.0E+00	5.5E-01	7.00	0.00
	APO	Locus_2_Transcript_728370_835163_Confidence_0.000_Length_695	60240	25699	26020	1	na	na					1.0E+00	5.3E-01	0.00	6.67
	APO	Locus_2_Transcript_817237_835163_Confidence_0.000_Length_740	60253	9092	9172	1	na	na					1.6E-31	1.8E-32	0.00	998.67
	APO	Locus_2_Transcript_442044_835163_Confidence_0.000_Length_797	60276	72178	72929	4	AT5G17680	na	disease resistance protein (TIR-NBS-LRR class);(source:Araport11)				1.0E+00	7.4E-01	0.00	4.67
	Nodiff	Locus_2_Transcript_442046_835163_Confidence_0.000_Length_336	60276	72614	72947	4	AT5G17680	na	disease resistance protein (TIR-NBS-LRR class);(source:Araport11)				1.0E+00	1.0E+00	1.00	1.67
	Nodiff	Locus_2_Transcript_442052_835163_Confidence_0.000_Length_1121	60276	72178	73729	4	AT5G17680	na	disease resistance protein (TIR-NBS-LRR class);(source:Araport11)				1.0E+00	9.6E-01	23.33	38.33
	Nodiff	Locus_2_Transcript_442061_835163_Confidence_0.000_Length_699	60276	72614	73175	4	AT5G17680	na	disease resistance protein (TIR-NBS-LRR class);(source:Araport11)				1.0E+00	9.7E-01	6.00	11.33
	SEX	Locus_466_Transcript_15_51_Confidence_0.043_Length_537	60281	39455	39606	1	na	na					1.0E+00	2.1E-02	21.67	0.00
	APO	Locus_2_Transcript_476227_835163_Confidence_0.000_Length_387	60282	58896	59445	1	AT1G68710	na	ATPase E1-E2 type family protein / haloacid dehalogenase-like hydrolase family protein;(source:Araport11)				1.0E+00	8.3E-01	0.00	3.33
	APO	Locus_2_Transcript_266403_835163_Confidence_0.000_Length_738	60285	9702	10438	3	AT4G29090	na	Ribonuclease H-like superfamily protein;(source:Araport11)				1.0E+00	5.5E-02	0.00	14.33
	Nodiff	Locus_2_Transcript_266716_835163_Confidence_0.000_Length_700	60285	9702	10400	3	AT4G29090	na	Ribonuclease H-like superfamily protein;(source:Araport11)				1.0E+00	8.8E-01	0.00	4.33
	Nodiff	Locus_2_Transcript_644860_835163_Confidence_0.000_Length_661	60285	9068	9727	3	AT4G29090	na	Ribonuclease H-like superfamily protein;(source:Araport11)				1.0E+00	7.2E-02	13.67	254.67
	APO	Locus_19938_Transcript_3_5_Confidence_0.429_Length_995	60305	3260	4024	3	AT2G32070	na	Polynucleotidyl transferase, ribonuclease H-like superfamily protein;(source:Araport11)				1.0E+00	3.8E-01	0.00	9.33
	Nodiff	Locus_7264_Transcript_37_57_Confidence_0.073_Length_774	60305	3351	4124	3	AT2G32070	na	Polynucleotidyl transferase, ribonuclease H-like superfamily protein;(source:Araport11)				1.0E+00	1.0E+00	1140.67	1088.67
	Nodiff	Locus_7264_Transcript_44_57_Confidence_0.058_Length_351	60305	3763	4106	3	AT2G32070	na	Polynucleotidyl transferase, ribonuclease H-like superfamily protein;(source:Araport11)				1.0E+00	1.0E+00	165.00	164.67
	Nodiff	Locus_36924_Transcript_1_1_Confidence_0.000_Length_438	60308	14908	15344	2	na	na					1.0E+00	9.6E-01	0.00	3.67
	SEX	Locus_39771_Transcript_2_2_Confidence_0.050_Length_389	60308	14395	14719	2	na	na					1.0E+00	1.0E-01	13.67	0.00
	Nodiff	Locus_115431_Transcript_1_1_Confidence_1.000_Length_388	60315	66542	66906	2	AT3G47110	na	Leucine-rich repeat protein kinase family protein;(source:Araport11)				1.0E+00	9.6E-01	10.33	3.33
	SEX	Locus_70639_Transcript_11_12_Confidence_0.340_Length_472	60315	66434	66906	2	AT3G47110	na	Leucine-rich repeat protein kinase family protein;(source:Araport11)				1.0E+00	2.7E-01	11.33	0.00
	Nodiff	Locus_2_Transcript_779725_835163_Confidence_0.000_Length_333	60320	29815	29998	5	AT1G70370	PG2	polygalacturonase 2				1.0E+00	1.0E+00	0.00	0.00
	Nodiff	Locus_2_Transcript_779758_835163_Confidence_0.000_Length_476	60320	30241	35808	5	AT1G70370	PG2	polygalacturonase 2				1.0E+00	9.7E-01	2.00	4.67
	Nodiff	Locus_2_Transcript_779759_835163_Confidence_0.000_Length_461	60320	30394	33734	5	AT1G70370	PG2	polygalacturonase 2				1.0E+00	9.9E-01	46.00	53.33
	Nodiff	Locus_2_Transcript_779775_835163_Confidence_0.000_Length_1645	60320	29299	30941	5	AT1G70370	PG2	polygalacturonase 2				1.0E+00	9.2E-01	1158.00	1521.67
	SEX	Locus_146370_Transcript_1_1_Confidence_1.000_Length_403	60320	29776	30091	5	AT1G70370	PG2	polygalacturonase 2				1.0E+00	9.5E-01	1.67	0.00
	SEX	Locus_39197_Transcript_1_1_Confidence_0.000_Length_567	60346	29782	30339	1	AT3G14630	CYP72A9	cytochrome P450, family 72, subfamily A, polypeptide 9				1.0E+00	2.6E-02	20.00	0.00
	APO	Locus_10749_Transcript_4_6_Confidence_0.100_Length_562	60347	19171	19732	2	AT2G13980	na	Polynucleotidyl transferase, ribonuclease H-like superfamily protein;(source:Araport11)				1.0E+00	5.4E-03	0.00	24.00
	Nodiff	Locus_20191_Transcript_2_3_Confidence_0.333_Length_482	60347	19282	19761	2	AT2G13980	na	Polynucleotidyl transferase, ribonuclease H-like superfamily protein;(source:Araport11)				1.0E+00	9.0E-01	4.00	0.00
	APO	Locus_11677_Transcript_3_3_Confidence_0.000_Length_757	60347	102429	106781	1	AT5G51970	SORBITOL DEHYDROGENASE (ATSDH)	Encodes a putative sorbitol dehydrogenase that can be thiolated in vitro.				1.0E+00	2.0E-01	0.00	9.67
	SEX	Locus_608_Transcript_15_31_Confidence_0.055_Length_726	60347	110086	110813	1	AT5G62150	na	peptidoglycan-binding LysM domain-containing protein;(source:Araport11)				1.0E+00	2.2E-01	10.33	0.00
	Nodiff	Locus_2109_Transcript_9_14_Confidence_0.188_Length_504	60361	30007	30510	2	na	na					1.0E+00	1.3E-01	2.33	36.33
	SEX	Locus_2109_Transcript_12_14_Confidence_0.188_Length_504	60361	30007	30510	2	na	na					1.0E+00	3.0E-01	8.67	0.00
	APO	Locus_50257_Transcript_14_18_Confidence_0.296_Length_726	60362	116671	117340	2	na	na					1.0E+00	9.4E-01	0.00	1.67
	Nodiff	Locus_50257_Transcript_13_18_Confidence_0.315_Length_726	60362	116671	117340	2	na	na					1.0E+00	9.8E-01	3.33	1.00
	APO	Locus_2_Transcript_202354_835163_Confidence_0.000_Length_788	60364	1795	2275	1	AT2G01050	na	zinc ion binding / nucleic acid binding protein;(source:Araport11)				1.0E+00	3.2E-01	0.00	8.67
	APO	Locus_2_Transcript_454410_835163_Confidence_0.000_Length_575	60370	103716	104235	2	AT5G21990	AtTPR7					2.0E-01	4.1E-04	0.00	44.00
	Nodiff	Locus_2_Transcript_554681_835163_Confidence_0.000_Length_1046	60370	101399	103645	2	AT5G21990	AtTPR7					1.0E+00	9.8E-01	30.00	37.67
	APO	Locus_2_Transcript_565504_835163_Confidence_0.000_Length_548	60373	43797	44272	1	AT1G09600	na	Protein kinase superfamily protein;(source:Araport11)				1.0E+00	4.4E-01	0.00	8.00
	APO	Locus_70607_Transcript_1_1_Confidence_0.000_Length_642	60378	54684	55366	1	AT3G03470	CYP89A9	cytochrome P450, family 87, subfamily A, polypeptide 9				1.0E+00	2.9E-01	0.00	8.00
	APO	Locus_2_Transcript_560142_835163_Confidence_0.000_Length_387	60383	67556	67933	1	AT3G57560	NAGK	N-acetyl-l-glutamate kinase				5.9E-01	1.0E-03	0.00	40.33
	SEX	Locus_2_Transcript_811185_835163_Confidence_0.000_Length_295	60392	22427	22718	1	na	na					1.0E+00	8.5E-01	3.00	0.00
	APO	Locus_2_Transcript_768117_835163_Confidence_0.000_Length_720	60393	41184	41903	2	AT3G24495	ATMSH7	ARABIDOPSIS THALIANA MUTS HOMOLOG 7	meiosis	meiotic		1.0E+00	6.7E-01	0.00	4.33
	Nodiff	Locus_2_Transcript_768109_835163_Confidence_0.000_Length_367	60393	42376	42741	2	AT3G24495	ATMSH7	ARABIDOPSIS THALIANA MUTS HOMOLOG 7	meiosis	meiotic		1.0E+00	9.6E-01	23.33	37.33
	SEX	Locus_32562_Transcript_3_7_Confidence_0.455_Length_729	60393	9616	10134	1	AT5G19580	na	glyoxal oxidase-related protein;(source:Araport11)				1.0E+00	5.1E-02	33.00	0.00
	APO	Locus_5920_Transcript_2_6_Confidence_0.727_Length_678	60393	9331	9414	2	AT5G19580	na	glyoxal oxidase-related protein;(source:Araport11)				1.0E+00	6.2E-01	0.00	5.00
	Nodiff	Locus_62254_Transcript_4_5_Confidence_0.286_Length_504	60393	9080	9582	2	AT5G19580	na	glyoxal oxidase-related protein;(source:Araport11)				1.0E+00	6.6E-01	7.33	0.00
	APO	Locus_2_Transcript_152464_835163_Confidence_0.000_Length_1034	60394	200206	201235	1	AT5G42905	na	Polynucleotidyl transferase, ribonuclease H-like superfamily protein;(source:Araport11)				1.0E+00	7.1E-02	0.00	19.33
	APO	Locus_16381_Transcript_2_5_Confidence_0.105_Length_456	60410	13615	13876	1	na	na					1.0E+00	5.3E-01	0.00	7.33
	APO	Locus_2_Transcript_378435_835163_Confidence_0.000_Length_1206	60420	23406	23518	2	AT4G16260	na	Encodes a putative beta-1,3-endoglucanase that interacts with the 30C02 cyst nematode effector. May play a role in host defense.				1.0E+00	8.8E-03	0.00	57.67
	Nodiff	Locus_41846_Transcript_4_5_Confidence_0.400_Length_1135	60420	22683	23978	2	AT4G16260	na	Encodes a putative beta-1,3-endoglucanase that interacts with the 30C02 cyst nematode effector. May play a role in host defense.				1.0E+00	5.7E-01	9.00	0.00
	APO	Locus_3955_Transcript_6_19_Confidence_0.203_Length_1047	60421	1228	1512	6	AT3G17980	AtC2	Arabidopsis thaliana C2 domain				1.0E+00	1.3E-02	0.00	37.00
	Nodiff	Locus_2_Transcript_276952_835163_Confidence_0.000_Length_661	60421	579	1609	6	AT3G17980	AtC2	Arabidopsis thaliana C2 domain				1.0E+00	7.4E-01	75.33	22.67
	Nodiff	Locus_2_Transcript_733432_835163_Confidence_0.000_Length_324	60421	1412	1524	6	AT3G17980	AtC2	Arabidopsis thaliana C2 domain				1.0E+00	9.6E-01	3.33	0.00
	Nodiff	Locus_2_Transcript_733448_835163_Confidence_0.000_Length_1209	60421	1333	1524	6	AT3G17980	AtC2	Arabidopsis thaliana C2 domain				1.0E+00	9.7E-01	6.67	11.67
	Nodiff	Locus_2_Transcript_733455_835163_Confidence_0.000_Length_1101	60421	1228	1512	6	AT3G17980	AtC2	Arabidopsis thaliana C2 domain				1.0E+00	1.1E-01	79.33	0.33
	Nodiff	Locus_3955_Transcript_10_19_Confidence_0.297_Length_792	60421	1228	1512	6	AT3G17980	AtC2	Arabidopsis thaliana C2 domain				1.0E+00	9.3E-01	0.00	3.00
	APO	Locus_2_Transcript_534564_835163_Confidence_0.000_Length_808	60425	17581	18194	4	AT2G01630	na	O-Glycosyl hydrolases family 17 protein;(source:Araport11)				1.0E+00	5.0E-01	0.00	6.67
	Nodiff	Locus_2_Transcript_33916_835163_Confidence_0.000_Length_943	60425	17300	18056	4	AT2G01630	na	O-Glycosyl hydrolases family 17 protein;(source:Araport11)				1.0E+00	1.0E+00	418.67	389.33
	Nodiff	Locus_2_Transcript_33939_835163_Confidence_0.000_Length_1101	60425	14629	17605	4	AT2G01630	na	O-Glycosyl hydrolases family 17 protein;(source:Araport11)				1.0E+00	9.9E-01	46.00	31.00
	Nodiff	Locus_2_Transcript_534565_835163_Confidence_0.000_Length_808	60425	17581	18194	4	AT2G01630	na	O-Glycosyl hydrolases family 17 protein;(source:Araport11)				1.0E+00	9.7E-01	14.67	19.00
	APO	Locus_2_Transcript_314520_835163_Confidence_0.000_Length_1513	60438	34566	35513	2	AT5G66200	ARO2	armadillo repeat only 2				2.7E-01	5.2E-04	0.00	61.33
	Nodiff	Locus_2_Transcript_314534_835163_Confidence_0.000_Length_258	60438	35359	35915	2	AT5G66200	ARO2	armadillo repeat only 2				1.0E+00	9.6E-01	0.00	1.33
	APO	Locus_2_Transcript_737415_835163_Confidence_0.000_Length_645	60438	38867	62888	1	AT3G14470	na	NB-ARC domain-containing disease resistance protein;(source:Araport11)				1.0E+00	3.1E-01	0.00	9.67
	APO	Locus_2_Transcript_66840_835163_Confidence_0.000_Length_489	60441	53735	54060	1	na	na					1.6E-09	1.9E-11	0.00	246.67
	APO	Locus_79352_Transcript_1_2_Confidence_0.333_Length_251	60446	16035	16273	1	na	na					1.0E+00	8.3E-01	0.00	3.00
	APO	Locus_2_Transcript_418202_835163_Confidence_0.000_Length_496	60451	68454	68949	2	AT4G16100	na	heat shock protein, putative (DUF789);(source:Araport11)				1.0E+00	8.0E-01	0.00	3.33
	Nodiff	Locus_2_Transcript_418179_835163_Confidence_0.000_Length_1046	60451	68038	68998	2	AT4G16100	na	heat shock protein, putative (DUF789);(source:Araport11)				1.0E+00	9.6E-01	178.00	204.67
	APO	Locus_2_Transcript_713898_835163_Confidence_0.000_Length_797	60468	14285	14680	1	AT1G57790	na	F-box family protein;(source:Araport11)				1.0E+00	4.0E-02	0.00	16.67
	APO	Locus_2_Transcript_45195_835163_Confidence_0.000_Length_708	60472	84246	84824	3	AT1G78270	AtUGT85A4	UDP-glucosyl transferase 85A4				1.0E+00	5.3E-02	0.00	17.67
	Nodiff	Locus_2_Transcript_45198_835163_Confidence_0.000_Length_821	60472	84487	85307	3	AT1G78270	AtUGT85A4	UDP-glucosyl transferase 85A4				1.0E+00	9.6E-01	7.33	28.00
	UP	Locus_2_Transcript_45230_835163_Confidence_0.000_Length_1351	60472	82777	84476	3	AT1G78270	AtUGT85A4	UDP-glucosyl transferase 85A4				3.3E-15	8.6E-17	438.67	6277.67
	APO	Locus_1666_Transcript_28_62_Confidence_0.224_Length_775	60475	214810	215352	1	na	na					1.0E+00	1.4E-02	0.00	21.33
	SEX	Locus_2_Transcript_398000_835163_Confidence_0.000_Length_654	60475	28821	29460	1	AT1G67020	na	transmembrane protein;(source:Araport11)				1.0E+00	1.5E-01	12.67	0.00
	APO	Locus_2_Transcript_103780_835163_Confidence_0.000_Length_1033	60488	28216	29102	5	AT4G33230	na	Plant invertase/pectin methylesterase inhibitor superfamily;(source:Araport11)				1.0E+00	1.7E-02	0.00	27.33
	Nodiff	Locus_26244_Transcript_9_17_Confidence_0.316_Length_333	60488	28660	29085	5	AT4G33230	na	Plant invertase/pectin methylesterase inhibitor superfamily;(source:Araport11)				1.0E+00	9.4E-01	5.00	0.00
	Nodiff	Locus_27384_Transcript_1_3_Confidence_0.800_Length_374	60488	28073	28446	5	AT4G33230	na	Plant invertase/pectin methylesterase inhibitor superfamily;(source:Araport11)				1.0E+00	1.5E-01	62.00	1.33
	Nodiff	Locus_44596_Transcript_4_4_Confidence_0.333_Length_813	60488	28166	28769	5	AT4G33230	na	Plant invertase/pectin methylesterase inhibitor superfamily;(source:Araport11)				1.0E+00	4.6E-01	15.67	0.00
	Nodiff	Locus_64367_Transcript_5_8_Confidence_0.167_Length_564	60488	28280	28478	5	AT4G33230	na	Plant invertase/pectin methylesterase inhibitor superfamily;(source:Araport11)				1.0E+00	9.6E-01	1.67	0.00
	APO	Locus_2_Transcript_103866_835163_Confidence_0.000_Length_821	60488	28216	28790	1	AT2G26450	na	Plant invertase/pectin methylesterase inhibitor superfamily;(source:Araport11)				1.0E+00	2.5E-02	0.00	29.00
	APO	Locus_11546_Transcript_57_57_Confidence_0.069_Length_685	60489	41974	42607	1	AT3G28890	AtRLP43	receptor like protein 43				1.0E+00	9.0E-01	0.00	2.33
	Nodiff	Locus_2_Transcript_411127_835163_Confidence_0.000_Length_1850	60489	60189	61476	2	AT3G08960	na	ARM repeat superfamily protein;(source:Araport11)				1.0E+00	1.0E+00	1210.00	1078.33
	SEX	Locus_2_Transcript_411133_835163_Confidence_0.000_Length_559	60489	56612	57274	2	AT3G08960	na	ARM repeat superfamily protein;(source:Araport11)				1.0E+00	8.0E-01	3.33	0.00
	SEX	Locus_2_Transcript_438280_835163_Confidence_0.000_Length_373	60491	1815	1900	1	na	na					1.0E+00	2.2E-01	13.67	0.00
	Nodiff	Locus_12966_Transcript_4_13_Confidence_0.564_Length_794	60496	73600	74319	2	AT3G08510	ATPLC2	phospholipase C 2		meiotic; embryo sac		1.0E+00	9.6E-01	9.67	3.33
	SEX	Locus_223_Transcript_80_107_Confidence_0.008_Length_525	60496	73643	73774	2	AT3G08510	ATPLC2	phospholipase C 2		meiotic; embryo sac		1.0E+00	6.0E-01	5.33	0.00
	APO	Locus_6223_Transcript_2_3_Confidence_0.400_Length_811	60496	131673	132483	1	AT2G40130	SMXL8	SMAX1-like 8				1.0E+00	2.2E-01	0.00	9.00
	APO	Locus_2_Transcript_31447_835163_Confidence_0.000_Length_533	60497	31545	32960	1	na	na					1.0E+00	6.5E-01	0.00	4.67
	APO	Locus_2_Transcript_679186_835163_Confidence_0.000_Length_462	60497	30696	31243	1	AT3G17430	na	Nucleotide/sugar transporter family protein The mRNA is cell-to-cell mobile.				3.7E-10	4.8E-12	0.00	216.67
	APO	Locus_2_Transcript_115660_835163_Confidence_0.000_Length_334	60498	33747	34071	2	AT5G52440	HCF106	HIGH CHLOROPHYLL FLUORESCENCE 106				1.0E+00	7.2E-01	0.00	4.00
	Nodiff	Locus_2_Transcript_115648_835163_Confidence_0.000_Length_490	60498	32939	33434	2	AT5G52440	HCF106	HIGH CHLOROPHYLL FLUORESCENCE 106				1.0E+00	1.0E+00	294.00	287.00
	APO	Locus_13277_Transcript_2_6_Confidence_0.200_Length_501	60516	12786	12928	5	AT5G58590	RANBP1	RAN binding protein 1				1.0E+00	6.9E-01	0.00	5.00
	Nodiff	Locus_1233_Transcript_6_6_Confidence_0.350_Length_261	60516	12577	12823	5	AT5G58590	RANBP1	RAN binding protein 1				1.0E+00	9.6E-01	1.67	0.00
	Nodiff	Locus_13277_Transcript_5_6_Confidence_0.200_Length_570	60516	12786	12928	5	AT5G58590	RANBP1	RAN binding protein 1				1.0E+00	1.0E+00	0.00	0.67
	Nodiff	Locus_60192_Transcript_1_3_Confidence_0.333_Length_765	60516	12589	12682	5	AT5G58590	RANBP1	RAN binding protein 1				1.0E+00	9.6E-01	6.00	0.33
	Nodiff	Locus_60192_Transcript_3_3_Confidence_0.000_Length_943	60516	12785	12935	5	AT5G58590	RANBP1	RAN binding protein 1				1.0E+00	9.6E-01	1.33	8.67
	SEX	Locus_2_Transcript_3384_835163_Confidence_0.000_Length_941	60517	184905	185843	1	AT4G29090	na	Ribonuclease H-like superfamily protein;(source:Araport11)				1.0E+00	2.3E-02	38.00	0.00
	APO	Locus_2_Transcript_576537_835163_Confidence_0.000_Length_471	60517	181910	183534	2	na	na					1.0E+00	3.4E-01	0.00	8.67
	Nodiff	Locus_2_Transcript_422256_835163_Confidence_0.000_Length_379	60517	182166	182504	2	na	na					1.0E+00	9.6E-01	3.00	0.33
	APO	Locus_51996_Transcript_1_1_Confidence_0.667_Length_351	60519	50024	50373	3	AT2G18050	HIS1-3	histone H1-3				1.0E+00	9.0E-01	0.00	2.00
	Nodiff	Locus_2_Transcript_723407_835163_Confidence_0.000_Length_523	60519	50341	50970	3	AT2G18050	HIS1-3	histone H1-3				1.0E+00	9.3E-01	1015.67	1520.67
	Nodiff	Locus_2_Transcript_723410_835163_Confidence_0.000_Length_384	60519	50341	50832	3	AT2G18050	HIS1-3	histone H1-3				1.0E+00	1.0E+00	513.00	523.33
	APO	Locus_1452_Transcript_35_109_Confidence_0.009_Length_742	60536	102948	103646	4	AT1G28310	na	Dof-type zinc finger DNA-binding family protein;(source:Araport11)				1.0E+00	4.0E-02	0.00	17.33
	Nodiff	Locus_1452_Transcript_19_109_Confidence_0.087_Length_551	60536	102779	103208	4	AT1G28310	na	Dof-type zinc finger DNA-binding family protein;(source:Araport11)				1.0E+00	1.0E+00	25.67	22.33
	Nodiff	Locus_1452_Transcript_56_109_Confidence_0.018_Length_448	60536	103252	103663	4	AT1G28310	na	Dof-type zinc finger DNA-binding family protein;(source:Araport11)				1.0E+00	9.6E-01	44.33	75.00
	Nodiff	Locus_1452_Transcript_63_109_Confidence_0.007_Length_275	60536	103786	104054	4	AT1G28310	na	Dof-type zinc finger DNA-binding family protein;(source:Araport11)				1.0E+00	9.3E-01	20.33	40.33
	Nodiff	Locus_2_Transcript_308903_835163_Confidence_0.000_Length_601	60559	17163	17763	2	AT5G15400	MUSE3	Mutant, snc1 -enhancing 3				1.0E+00	1.0E+00	4.00	3.00
	SEX	Locus_2_Transcript_308891_835163_Confidence_0.000_Length_646	60559	17219	17739	2	AT5G15400	MUSE3	Mutant, snc1 -enhancing 3				1.0E+00	1.8E-01	14.00	0.00
	APO	Locus_2_Transcript_498845_835163_Confidence_0.000_Length_631	60559	70582	73575	1	AT5G41330	na	BTB/POZ domain with WD40/YVTN repeat-like protein;(source:Araport11)				1.0E+00	9.5E-02	0.00	13.00
	APO	Locus_85016_Transcript_1_3_Confidence_0.667_Length_778	60560	77040	77817	4	AT5G21105	na	Plant L-ascorbate oxidase;(source:Araport11)				1.0E+00	6.7E-02	0.00	17.67
	Nodiff	Locus_41689_Transcript_4_25_Confidence_0.353_Length_330	60560	77393	77506	4	AT5G21105	na	Plant L-ascorbate oxidase;(source:Araport11)				1.0E+00	9.6E-01	2.33	0.00
	Nodiff	Locus_41689_Transcript_17_25_Confidence_0.382_Length_712	60560	77132	77523	4	AT5G21105	na	Plant L-ascorbate oxidase;(source:Araport11)				1.0E+00	3.7E-01	20.33	0.00
	Nodiff	Locus_41689_Transcript_25_25_Confidence_0.088_Length_351	60560	77393	77523	4	AT5G21105	na	Plant L-ascorbate oxidase;(source:Araport11)				1.0E+00	9.6E-01	2.33	0.00
	APO	Locus_2_Transcript_767685_835163_Confidence_0.000_Length_1087	60568	83516	83961	2	AT5G47650	ATNUDT2	nudix hydrolase homolog 2				1.0E+00	4.3E-01	0.00	6.67
	Nodiff	Locus_59376_Transcript_1_2_Confidence_0.333_Length_472	60568	82388	83027	2	AT5G47650	ATNUDT2	nudix hydrolase homolog 2				1.0E+00	1.0E+00	2.00	1.33
	APO	Locus_10753_Transcript_1_6_Confidence_0.273_Length_882	60571	8098	8657	3	AT4G39660	AGT2	alanine:glyoxylate aminotransferase 2				1.0E+00	5.0E-01	0.00	9.00
	Nodiff	Locus_2_Transcript_211822_835163_Confidence_0.000_Length_1455	60571	7020	9386	3	AT4G39660	AGT2	alanine:glyoxylate aminotransferase 2				1.0E+00	1.0E+00	2379.67	1968.33
	Nodiff	Locus_2_Transcript_211851_835163_Confidence_0.000_Length_989	60571	9047	9386	3	AT4G39660	AGT2	alanine:glyoxylate aminotransferase 2				1.0E+00	9.7E-01	13.67	7.00
	APO	Locus_13637_Transcript_1_8_Confidence_0.625_Length_508	60571	36717	37404	1	na	na					1.0E+00	6.8E-03	0.00	28.00
	SEX	Locus_2_Transcript_163787_835163_Confidence_0.000_Length_481	60583	63347	63813	1	AT4G23160	CRK8	cysteine-rich RLK (RECEPTOR-like protein kinase) 8				1.0E+00	8.5E-01	4.00	0.00
	Nodiff	Locus_2_Transcript_607333_835163_Confidence_0.000_Length_1403	60602	15555	16815	3	AT1G74790	na	catalytics;(source:Araport11)				1.0E+00	1.0E+00	2.00	0.67
	Nodiff	Locus_2_Transcript_607353_835163_Confidence_0.000_Length_712	60602	13665	14377	3	AT1G74790	na	catalytics;(source:Araport11)				1.0E+00	6.3E-01	19.00	2.67
	SEX	Locus_2_Transcript_607348_835163_Confidence_0.000_Length_732	60602	14337	15066	3	AT1G74790	na	catalytics;(source:Araport11)				1.0E+00	3.3E-01	9.33	0.00
	APO	Locus_2_Transcript_211715_835163_Confidence_0.000_Length_745	60605	25451	26142	2	AT3G26750	na	HECT-like ubiquitin-conjugating enzyme (E2)-binding protein;(source:Araport11)				1.0E+00	2.7E-02	0.00	18.33
	Nodiff	Locus_2_Transcript_211870_835163_Confidence_0.000_Length_1136	60605	26057	26906	2	AT3G26750	na	HECT-like ubiquitin-conjugating enzyme (E2)-binding protein;(source:Araport11)				1.0E+00	1.0E+00	421.33	390.67
	APO	Locus_18321_Transcript_1_3_Confidence_0.400_Length_550	60606	5751	5828	2	AT1G23540	AtPERK12	proline-rich extensin like receptor kinase				1.0E+00	7.4E-01	0.00	4.00
	Nodiff	Locus_4714_Transcript_40_81_Confidence_0.360_Length_1576	60606	3303	4873	2	AT1G23540	AtPERK12	proline-rich extensin like receptor kinase				1.0E+00	9.4E-01	1578.00	1041.00
	APO	Locus_2_Transcript_132657_835163_Confidence_0.000_Length_376	60610	40984	41231	2	AT4G28230	na	hypothetical protein;(source:Araport11)				1.0E+00	5.4E-01	0.00	6.33
	Nodiff	Locus_2_Transcript_132613_835163_Confidence_0.000_Length_1238	60610	39928	40745	2	AT4G28230	na	hypothetical protein;(source:Araport11)				1.0E+00	9.7E-01	861.33	644.67
	APO	Locus_2_Transcript_611180_835163_Confidence_0.000_Length_379	60615	50074	91867	2	na	na					1.0E+00	7.9E-01	0.00	3.67
	Nodiff	Locus_2_Transcript_611259_835163_Confidence_0.000_Length_499	60615	91802	92305	2	na	na					1.0E+00	8.5E-01	0.33	5.67
	SEX	Locus_32046_Transcript_4_4_Confidence_0.000_Length_460	60619	12842	13299	1	AT1G03840	MGP	Magpie				1.0E+00	2.6E-01	9.00	0.00
	APO	Locus_2_Transcript_731122_835163_Confidence_0.000_Length_376	60639	4646	4834	6	AT4G09320	ATNDK1					1.0E+00	8.2E-01	0.00	3.33
	Nodiff	Locus_2_Transcript_731123_835163_Confidence_0.000_Length_382	60639	4470	4870	6	AT4G09320	ATNDK1					1.0E+00	7.8E-01	4.67	21.00
	Nodiff	Locus_2_Transcript_731125_835163_Confidence_0.000_Length_493	60639	4646	5237	6	AT4G09320	ATNDK1					1.0E+00	9.5E-01	0.67	4.00
	Nodiff	Locus_2_Transcript_731126_835163_Confidence_0.000_Length_308	60639	4636	5237	6	AT4G09320	ATNDK1					1.0E+00	1.0E+00	2.33	3.00
	Nodiff	Locus_2_Transcript_731153_835163_Confidence_0.000_Length_779	60639	4167	5238	6	AT4G09320	ATNDK1					1.0E+00	9.9E-01	25006.67	24712.00
	UP	Locus_2_Transcript_731131_835163_Confidence_0.000_Length_694	60639	4167	5237	6	AT4G09320	ATNDK1					1.2E-13	2.5E-15	45.67	1077.33
	SEX	Locus_2_Transcript_456858_835163_Confidence_0.000_Length_630	60655	703	1413	1	AT3G62300	ATDUF7	DOMAIN OF UNKNOWN FUNCTION 724 7				1.0E+00	2.7E-02	18.00	0.00
	APO	Locus_2_Transcript_765024_835163_Confidence_0.000_Length_340	60658	38038	38377	1	AT2G42610	LSH10	LIGHT SENSITIVE HYPOCOTYLS 10				1.0E+00	8.0E-01	0.00	4.00
	APO	Locus_2_Transcript_737314_835163_Confidence_0.000_Length_487	60661	9681	10828	1	AT1G59710	na	actin cross-linking protein (DUF569);(source:Araport11)				1.0E+00	9.0E-01	0.00	2.33
	APO	Locus_2_Transcript_486921_835163_Confidence_0.000_Length_522	60664	53710	54003	2	AT3G15470	na	Transducin/WD40 repeat-like superfamily protein;(source:Araport11)				1.0E+00	7.6E-01	0.00	5.00
	Nodiff	Locus_2_Transcript_443021_835163_Confidence_0.000_Length_1992	60664	53559	55060	2	AT3G15470	na	Transducin/WD40 repeat-like superfamily protein;(source:Araport11)				1.0E+00	9.7E-01	2596.33	2069.33
	APO	Locus_54462_Transcript_4_10_Confidence_0.550_Length_461	60664	70296	70394	4	AT4G27450	na	aluminum induced protein with YGL and LRDR motifs;(source:Araport11)				1.0E+00	3.8E-01	0.00	9.67
	Nodiff	Locus_2_Transcript_338948_835163_Confidence_0.000_Length_856	60664	68056	69850	4	AT4G27450	na	aluminum induced protein with YGL and LRDR motifs;(source:Araport11)				1.0E+00	7.1E-01	650.00	1143.67
	Nodiff	Locus_2_Transcript_339011_835163_Confidence_0.000_Length_860	60664	68618	69908	4	AT4G27450	na	aluminum induced protein with YGL and LRDR motifs;(source:Araport11)				1.0E+00	1.0E+00	2136.33	1961.33
	Nodiff	Locus_2_Transcript_339084_835163_Confidence_0.000_Length_1297	60664	70058	70639	4	AT4G27450	na	aluminum induced protein with YGL and LRDR motifs;(source:Araport11)				1.0E+00	9.6E-01	647.67	1084.00
	APO	Locus_7894_Transcript_1_4_Confidence_0.600_Length_738	60664	64877	65241	1	AT1G21280	na	Copia-like polyprotein/retrotransposon;(source:Araport11)				1.0E+00	5.0E-01	0.00	6.67
	Nodiff	Locus_2_Transcript_152438_835163_Confidence_0.000_Length_1530	60672	14876	16405	4	AT5G42905	na	Polynucleotidyl transferase, ribonuclease H-like superfamily protein;(source:Araport11)				1.0E+00	5.6E-01	192.33	30.67
	Nodiff	Locus_2_Transcript_630688_835163_Confidence_0.000_Length_492	60672	14875	15366	4	AT5G42905	na	Polynucleotidyl transferase, ribonuclease H-like superfamily protein;(source:Araport11)				1.0E+00	1.0E+00	7.00	5.00
	Nodiff	Locus_2_Transcript_667856_835163_Confidence_0.000_Length_434	60672	14875	15174	4	AT5G42905	na	Polynucleotidyl transferase, ribonuclease H-like superfamily protein;(source:Araport11)				1.0E+00	9.6E-01	0.33	3.67
	SEX	Locus_2_Transcript_630690_835163_Confidence_0.000_Length_836	60672	14879	15700	4	AT5G42905	na	Polynucleotidyl transferase, ribonuclease H-like superfamily protein;(source:Araport11)				7.6E-01	1.2E-03	39.00	0.00
	SEX	Locus_2_Transcript_776121_835163_Confidence_0.000_Length_224	60672	47640	47863	1	na	na					1.0E+00	2.6E-01	9.33	0.00
	APO	Locus_1304_Transcript_123_146_Confidence_0.035_Length_422	60678	211130	211354	1	AT1G72250	na	Di-glucose binding protein with Kinesin motor domain-containing protein;(source:Araport11)				1.0E+00	1.4E-02	0.00	20.67
	APO	Locus_1304_Transcript_145_146_Confidence_0.023_Length_341	60678	209962	210167	1	AT2G22610	na	Di-glucose binding protein with Kinesin motor domain-containing protein;(source:Araport11)				1.0E+00	6.3E-01	0.00	5.33
	APO	Locus_9392_Transcript_21_35_Confidence_0.356_Length_718	60678	168688	169413	3	AT1G74875	na	F-box protein;(source:Araport11)				1.9E-01	3.8E-04	0.00	52.00
	Nodiff	Locus_9392_Transcript_28_35_Confidence_0.156_Length_488	60678	169056	169543	3	AT1G67623	na	F-box protein;(source:Araport11)				1.0E+00	1.0E+00	2.67	3.33
	Nodiff	Locus_9392_Transcript_29_35_Confidence_0.222_Length_488	60678	169056	169543	3	AT1G67623	na	F-box protein;(source:Araport11)				1.0E+00	9.6E-01	2.00	5.33
	APO	Locus_5390_Transcript_3_3_Confidence_0.000_Length_478	60690	50452	51141	3	AT3G04780	na	Encodes a protein with little sequence identity with any other protein of known structure or function. Part of this protein shows a 42% sequence identity with the C-terminal domain of the 32-kD human thioredoxin-like protein.				1.0E+00	8.4E-01	0.00	3.00
	Nodiff	Locus_2_Transcript_824127_835163_Confidence_0.000_Length_747	60690	49827	50994	3	AT3G04780	na	Encodes a protein with little sequence identity with any other protein of known structure or function. Part of this protein shows a 42% sequence identity with the C-terminal domain of the 32-kD human thioredoxin-like protein.				1.0E+00	9.6E-01	6123.00	7009.00
	Nodiff	Locus_69809_Transcript_1_2_Confidence_0.800_Length_337	60690	50786	51867	3	AT3G04780	na	Encodes a protein with little sequence identity with any other protein of known structure or function. Part of this protein shows a 42% sequence identity with the C-terminal domain of the 32-kD human thioredoxin-like protein.				1.0E+00	4.5E-01	593.33	1062.00
	APO	Locus_2_Transcript_413570_835163_Confidence_0.000_Length_413	60691	19515	155910	2	AT1G50790	na	Plant mobile domain protein family;(source:Araport11)				1.0E+00	8.1E-01	0.00	3.00
	Nodiff	Locus_2_Transcript_413658_835163_Confidence_0.000_Length_436	60691	19492	155933	2	AT1G50790	na	Plant mobile domain protein family;(source:Araport11)				1.0E+00	1.0E+00	3.00	3.67
	Nodiff	Locus_2_Transcript_87954_835163_Confidence_0.000_Length_873	60691	93322	94142	3	AT4G08850	MDIS1-INTERACTING RECEPTOR LIKE KINASE2 (MIK2)	MIK1 encodes a receptor kinase that forms a complex with MDIS1/MIK2 and binds LURE1, the female pollen guidance chemi-attractant. MIK1 phosphorylates MDIS1 and is autophosphorylated.				1.0E+00	9.7E-01	17.00	23.33
	Nodiff	Locus_2_Transcript_451590_835163_Confidence_0.000_Length_1229	60691	93960	94908	3	AT4G08850	MDIS1-INTERACTING RECEPTOR LIKE KINASE2 (MIK2)	MIK1 encodes a receptor kinase that forms a complex with MDIS1/MIK2 and binds LURE1, the female pollen guidance chemi-attractant. MIK1 phosphorylates MDIS1 and is autophosphorylated.				1.0E+00	3.3E-01	55.67	11.00
	SEX	Locus_2_Transcript_451579_835163_Confidence_0.000_Length_324	60691	94581	94904	3	AT4G08850	MDIS1-INTERACTING RECEPTOR LIKE KINASE2 (MIK2)	MIK1 encodes a receptor kinase that forms a complex with MDIS1/MIK2 and binds LURE1, the female pollen guidance chemi-attractant. MIK1 phosphorylates MDIS1 and is autophosphorylated.				1.0E+00	7.6E-02	15.33	0.00
	Nodiff	Locus_2_Transcript_151991_835163_Confidence_0.000_Length_738	60692	55217	56175	3	AT1G76900	AtTLP1	tubby like protein 1				1.0E+00	1.0E+00	1272.33	1211.67
	Nodiff	Locus_2_Transcript_152002_835163_Confidence_0.000_Length_580	60692	56624	57938	3	AT1G76900	AtTLP1	tubby like protein 1				1.0E+00	1.0E+00	73.33	73.33
	SEX	Locus_2_Transcript_151995_835163_Confidence_0.000_Length_499	60692	56476	57050	3	AT1G76900	AtTLP1	tubby like protein 1				1.0E+00	9.0E-01	2.33	0.00
	Nodiff	Locus_2_Transcript_121483_835163_Confidence_0.000_Length_1730	60705	105452	106257	2	AT1G31480	SGR2	SHOOT GRAVITROPISM 2				1.0E+00	1.0E+00	103.33	98.00
	SEX	Locus_2_Transcript_121438_835163_Confidence_0.000_Length_421	60705	104912	105174	2	AT1G31480	SGR2	SHOOT GRAVITROPISM 2				1.0E+00	9.4E-01	1.67	0.00
	APO	Locus_2_Transcript_167565_835163_Confidence_0.000_Length_531	60706	28047	28187	1	na	na					1.0E+00	1.3E-02	0.00	20.33
	APO	Locus_2_Transcript_179955_835163_Confidence_0.000_Length_385	60706	74091	74494	2	na	na					1.2E-02	3.3E-05	0.00	213.00
	Nodiff	Locus_2_Transcript_428678_835163_Confidence_0.000_Length_934	60706	73395	74350	2	na	na					1.0E+00	2.7E-01	3.67	75.33
	APO	Locus_51382_Transcript_1_1_Confidence_0.000_Length_243	60708	4886	5119	1	na	na					1.0E+00	8.9E-01	0.00	2.33
	APO	Locus_2_Transcript_561633_835163_Confidence_0.000_Length_781	60710	6923	7414	2	na	na					1.0E+00	7.9E-01	0.00	4.67
	Nodiff	Locus_2_Transcript_134506_835163_Confidence_0.000_Length_547	60710	7315	7549	2	na	na					1.0E+00	7.8E-01	1215.33	386.33
	APO	Locus_25408_Transcript_1_1_Confidence_0.000_Length_537	60716	76307	76524	1	na	na					1.0E+00	8.1E-01	0.00	4.00
	Nodiff	Locus_25562_Transcript_1_1_Confidence_0.000_Length_508	60718	25538	26090	2	AT4G19020	CMT2	chromomethylase 2				1.0E+00	9.6E-01	6.33	1.67
	SEX	Locus_63029_Transcript_1_2_Confidence_0.750_Length_351	60718	26232	27577	2	AT4G19020	CMT2	chromomethylase 2				1.0E+00	7.1E-01	4.33	0.00
	APO	Locus_1442_Transcript_6_72_Confidence_0.069_Length_545	60720	34246	34513	10	AT4G25590	ADF7	actin depolymerizing factor 7				1.0E+00	1.3E-01	0.00	12.67
	Nodiff	Locus_2_Transcript_96921_835163_Confidence_0.000_Length_850	60720	34256	35400	10	AT4G25590	ADF7	actin depolymerizing factor 7				1.0E+00	2.4E-01	0.00	14.67
	Nodiff	Locus_1442_Transcript_31_72_Confidence_0.123_Length_740	60720	34256	35374	10	AT4G25590	ADF7	actin depolymerizing factor 7				1.0E+00	1.9E-01	0.00	15.33
	Nodiff	Locus_1442_Transcript_65_72_Confidence_0.074_Length_778	60720	34246	35389	10	AT4G25590	ADF7	actin depolymerizing factor 7				1.0E+00	8.6E-01	0.00	4.33
	Nodiff	Locus_1442_Transcript_67_72_Confidence_0.069_Length_468	60720	34246	35374	10	AT4G25590	ADF7	actin depolymerizing factor 7				1.0E+00	8.9E-01	0.00	5.67
	Nodiff	Locus_1442_Transcript_68_72_Confidence_0.074_Length_616	60720	33927	35575	10	AT4G25590	ADF7	actin depolymerizing factor 7				1.0E+00	9.9E-01	12.00	6.67
	Nodiff	Locus_1442_Transcript_70_72_Confidence_0.059_Length_527	60720	33927	34513	10	AT4G25590	ADF7	actin depolymerizing factor 7				1.0E+00	9.6E-01	0.33	1.67
	Nodiff	Locus_7906_Transcript_39_48_Confidence_0.090_Length_762	60720	34259	34513	10	AT4G25590	ADF7	actin depolymerizing factor 7				1.0E+00	7.5E-01	13.00	0.33
	Nodiff	Locus_7906_Transcript_42_48_Confidence_0.067_Length_489	60720	34259	34512	10	AT4G25590	ADF7	actin depolymerizing factor 7				1.0E+00	9.6E-01	2.33	0.00
	Nodiff	Locus_7906_Transcript_46_48_Confidence_0.101_Length_508	60720	34246	34512	10	AT4G25590	ADF7	actin depolymerizing factor 7				1.0E+00	1.0E+00	0.33	0.00
	APO	Locus_21444_Transcript_2_8_Confidence_0.231_Length_307	60721	86656	86910	2	AT5G13780	NAA10 (NAA10)	Encodes the catalytic subunit of a N-terminal acetyltransferase.				1.0E+00	9.0E-01	0.00	2.33
	Nodiff	Locus_2_Transcript_133692_835163_Confidence_0.000_Length_1033	60721	84922	86868	2	AT5G13780	NAA10	Encodes the catalytic subunit of a N-terminal acetyltransferase.				1.0E+00	9.9E-01	6213.67	5137.67
	SEX	Locus_31151_Transcript_21_22_Confidence_0.314_Length_654	60722	38176	38481	1	na	na					1.0E+00	1.9E-02	22.33	0.00
	APO	Locus_2_Transcript_744789_835163_Confidence_0.000_Length_974	60726	19557	21482	1	AT3G09270	ATGSTU8	glutathione S-transferase TAU 8				1.8E-03	6.6E-06	0.00	101.67
	SEX	Locus_2_Transcript_569773_835163_Confidence_0.000_Length_794	60727	12410	12662	1	AT5G42905	na	Polynucleotidyl transferase, ribonuclease H-like superfamily protein;(source:Araport11)				1.0E+00	9.6E-01	1.00	0.00
	APO	Locus_2_Transcript_375593_835163_Confidence_0.000_Length_873	60746	2239	3364	1	AT1G15520	ABCG40	ATP-binding cassette G40				1.0E+00	3.9E-01	0.00	6.67
	Nodiff	Locus_2_Transcript_51125_835163_Confidence_0.000_Length_910	60746	37523	38414	4	AT1G28560	SRD2	SHOOT REDIFFERENTIATION DEFECTIVE 2				1.0E+00	9.6E-01	834.00	952.33
	Nodiff	Locus_2_Transcript_51183_835163_Confidence_0.000_Length_827	60746	37178	37815	4	AT1G28560	SRD2	SHOOT REDIFFERENTIATION DEFECTIVE 2				1.0E+00	1.0E+00	9.00	7.67
	Nodiff	Locus_2_Transcript_51187_835163_Confidence_0.000_Length_764	60746	37109	37862	4	AT1G28560	SRD2	SHOOT REDIFFERENTIATION DEFECTIVE 2				1.0E+00	9.9E-01	40.00	28.33
	SEX	Locus_2_Transcript_51176_835163_Confidence_0.000_Length_711	60746	37225	37872	4	AT1G28560	SRD2	SHOOT REDIFFERENTIATION DEFECTIVE 2				1.0E+00	1.8E-01	10.67	0.00
	APO	Locus_2_Transcript_715231_835163_Confidence_0.000_Length_848	60747	76268	77115	2	AT3G20580	COBL10	COBRA-like protein 10 precursor				1.0E+00	1.1E-01	0.00	12.00
	Nodiff	Locus_2_Transcript_715236_835163_Confidence_0.000_Length_1117	60747	76948	77973	2	AT3G20580	COBL10	COBRA-like protein 10 precursor				1.0E+00	1.0E+00	10.33	10.00
	SEX	Locus_27983_Transcript_6_13_Confidence_0.458_Length_324	60750	5907	6135	1	AT2G32970	na	G1/S-specific cyclin-E protein;(source:Araport11)				1.0E+00	8.0E-01	3.67	0.00
	APO	Locus_2_Transcript_181612_835163_Confidence_0.000_Length_397	60751	29876	30114	1	na	na					1.0E+00	1.1E-02	0.00	23.33
	APO	Locus_2_Transcript_557280_835163_Confidence_0.000_Length_434	60751	39767	41648	4	AT2G28370	CASP-LIKE PROTEIN 5A2 (CASPL5A2)	Uncharacterized protein family (UPF0497);(source:Araport11)				1.0E+00	9.4E-01	0.00	1.67
	Nodiff	Locus_2_Transcript_557278_835163_Confidence_0.000_Length_416	60751	39671	40363	4	AT2G28370	CASP-LIKE PROTEIN 5A2 (CASPL5A2)	Uncharacterized protein family (UPF0497);(source:Araport11)				1.0E+00	1.0E+00	1210.33	968.00
	Nodiff	Locus_2_Transcript_557386_835163_Confidence_0.000_Length_488	60751	39767	41702	4	AT2G28370	CASP-LIKE PROTEIN 5A2 (CASPL5A2)	Uncharacterized protein family (UPF0497);(source:Araport11)				1.0E+00	9.6E-01	248.33	333.67
	Nodiff	Locus_2_Transcript_557398_835163_Confidence_0.000_Length_518	60751	41061	41498	4	AT2G28370	CASP-LIKE PROTEIN 5A2 (CASPL5A2)	Uncharacterized protein family (UPF0497);(source:Araport11)				1.0E+00	9.7E-01	5.67	2.67
	APO	Locus_11352_Transcript_5_6_Confidence_0.375_Length_572	60756	2807	3016	1	AT5G17510	na	mediator of RNA polymerase II transcription subunit-like protein;(source:Araport11)				1.0E+00	9.2E-01	0.00	2.00
	SEX	Locus_62041_Transcript_3_3_Confidence_0.250_Length_428	60761	44327	44754	1	na	na					1.0E+00	4.2E-01	7.00	0.00
	APO	Locus_2_Transcript_82362_835163_Confidence_0.000_Length_808	60767	1855	2662	2	AT3G09510	na	Ribonuclease H-like superfamily protein;(source:Araport11)				1.0E+00	1.2E-02	0.00	21.67
	Nodiff	Locus_42718_Transcript_1_1_Confidence_0.000_Length_207	60767	1787	1976	2	AT3G09510	na	Ribonuclease H-like superfamily protein;(source:Araport11)				1.0E+00	9.5E-01	2.33	0.00
	SEX	Locus_83846_Transcript_2_3_Confidence_0.400_Length_303	60767	17973	18274	1	AT2G41820	PXC3	PXY/TDR-correlated 3				1.0E+00	7.8E-01	5.00	0.00
	APO	Locus_2_Transcript_336210_835163_Confidence_0.000_Length_1406	60771	6664	6965	3	AT3G20190	PRK4	pollen receptor like kinase 4				1.0E+00	8.0E-02	0.00	23.33
	Nodiff	Locus_15350_Transcript_23_33_Confidence_0.270_Length_877	60771	6629	7456	3	AT3G20190	PRK4	pollen receptor like kinase 4				1.0E+00	1.0E+00	2.33	1.67
	Nodiff	Locus_15350_Transcript_28_33_Confidence_0.183_Length_1078	60771	6593	7951	3	AT3G20190	PRK4	pollen receptor like kinase 4				1.0E+00	2.1E-01	71.67	8.33
	APO	Locus_2_Transcript_278801_835163_Confidence_0.000_Length_494	60774	83903	84363	1	AT1G19840	SAUR53	SMALL AUXIN UPREGULATED RNA 53				1.0E+00	8.9E-01	0.00	2.33
	SEX	Locus_2_Transcript_198684_835163_Confidence_0.000_Length_554	60776	4242	4795	1	AT2G02650	na	Ribonuclease H-like superfamily protein;(source:Araport11)				4.8E-02	1.2E-04	49.33	0.00
	SEX	Locus_39671_Transcript_2_2_Confidence_0.000_Length_873	60776	2319	3191	1	AT4G20520	na	RNA binding / RNA-directed DNA polymerase;(source:Araport11)				1.0E+00	1.0E-01	14.67	0.00
	APO	Locus_2_Transcript_738728_835163_Confidence_0.000_Length_761	60780	106314	106832	1	AT3G22440	na	FRIGIDA-like protein;(source:Araport11)				1.0E+00	1.9E-02	0.00	20.67
	APO	Locus_831_Transcript_4_11_Confidence_0.632_Length_1291	60780	33308	35308	1	AT3G09690	na	alpha/beta-Hydrolases superfamily protein;(source:Araport11)				2.5E-13	5.1E-15	0.00	335.00
	APO	Locus_87827_Transcript_1_1_Confidence_0.000_Length_426	60780	68116	68257	2	AT1G07960	ATPDIL5-1	PDI-like 5-1				1.0E+00	7.1E-01	0.00	5.33
	Nodiff	Locus_6074_Transcript_31_31_Confidence_0.136_Length_588	60780	67495	68373	2	AT1G07960	ATPDIL5-1	PDI-like 5-1				1.0E+00	1.0E+00	952.67	939.00
	APO	Locus_10032_Transcript_2_2_Confidence_0.200_Length_559	60783	33378	33520	4	AT3G12490	ATCYS6					1.0E+00	4.5E-01	0.00	7.33
	Nodiff	Locus_2_Transcript_444773_835163_Confidence_0.000_Length_310	60783	32654	32953	4	AT3G12490	ATCYS6					1.0E+00	9.9E-01	0.67	0.00
	Nodiff	Locus_2_Transcript_444776_835163_Confidence_0.000_Length_1100	60783	32654	33958	4	AT3G12490	ATCYS6					1.0E+00	8.5E-01	2819.67	3738.33
	Nodiff	Locus_48879_Transcript_2_3_Confidence_0.571_Length_508	60783	33378	33448	4	AT3G12490	ATCYS6					1.0E+00	9.9E-01	3.67	1.00
	APO	Locus_10911_Transcript_10_17_Confidence_0.034_Length_303	60786	86745	87034	3	AT4G11650	ATOSM34	osmotin 34				1.0E+00	8.2E-01	0.00	2.67
	Nodiff	Locus_10911_Transcript_3_17_Confidence_0.103_Length_287	60786	86062	86344	3	AT4G11650	ATOSM34	osmotin 34				1.0E+00	9.6E-01	0.00	3.33
	Nodiff	Locus_10911_Transcript_6_17_Confidence_0.138_Length_567	60786	86080	86608	3	AT4G11650	ATOSM34	osmotin 34				1.0E+00	8.5E-01	2.00	18.00
	SEX	Locus_25008_Transcript_7_30_Confidence_0.043_Length_881	60786	15880	17608	1	AT1G66810	(ATC3H14)	Encodes a tandem CCCH zinc finger (TZF) protein that can bind DNA and RNA, function as a transcriptional activator, and is involved in secondary wall biosynthesis.				1.4E-04	6.8E-07	82.00	0.00
	APO	Locus_10028_Transcript_13_13_Confidence_0.316_Length_887	60787	73999	167984	2	AT3G05950	na	RmlC-like cupins superfamily protein;(source:Araport11)				1.0E+00	4.6E-02	0.00	19.33
	Nodiff	Locus_43969_Transcript_1_1_Confidence_0.000_Length_570	60787	74078	167887	2	AT3G05950	na	RmlC-like cupins superfamily protein;(source:Araport11)				1.0E+00	5.4E-01	13.67	0.00
	APO	Locus_86208_Transcript_2_2_Confidence_0.000_Length_431	60788	28738	29143	1	AT4G24015	na	RING/U-box superfamily protein;(source:Araport11)				1.0E+00	6.6E-01	0.00	4.67
	APO	Locus_2_Transcript_513380_835163_Confidence_0.000_Length_372	60790	89496	89874	4	AT5G54880	na	DTW domain-containing protein;(source:Araport11)				1.0E+00	9.5E-01	0.00	1.67
	Nodiff	Locus_2_Transcript_513329_835163_Confidence_0.000_Length_317	60790	90214	90440	4	AT5G54880	na	DTW domain-containing protein;(source:Araport11)				1.0E+00	1.0E+00	0.00	0.33
	Nodiff	Locus_2_Transcript_513353_835163_Confidence_0.000_Length_532	60790	89851	90384	4	AT5G54880	na	DTW domain-containing protein;(source:Araport11)				1.0E+00	1.0E+00	210.00	190.00
	Nodiff	Locus_2_Transcript_513372_835163_Confidence_0.000_Length_630	60790	89300	89935	4	AT5G54880	na	DTW domain-containing protein;(source:Araport11)				1.0E+00	9.6E-01	12.33	19.00
	APO	Locus_919_Transcript_3_23_Confidence_0.267_Length_814	60799	791	1324	4	AT5G64790	na	O-Glycosyl hydrolases family 17 protein;(source:Araport11)				1.0E+00	1.2E-01	0.00	17.33
	Nodiff	Locus_2_Transcript_479266_835163_Confidence_0.000_Length_1623	60799	427	3707	4	AT5G64790	na	O-Glycosyl hydrolases family 17 protein;(source:Araport11)				1.0E+00	1.0E+00	4896.00	4047.33
	Nodiff	Locus_919_Transcript_19_23_Confidence_0.067_Length_954	60799	1157	3687	4	AT5G64790	na	O-Glycosyl hydrolases family 17 protein;(source:Araport11)				1.0E+00	1.6E-01	0.00	17.67
	Nodiff	Locus_34388_Transcript_1_1_Confidence_0.000_Length_391	60799	735	1089	4	AT5G64790	na	O-Glycosyl hydrolases family 17 protein;(source:Araport11)				1.0E+00	9.2E-01	0.00	5.33
	APO	Locus_19166_Transcript_1_2_Confidence_0.333_Length_428	60805	154516	154916	1	AT2G17920	na	nucleic acid binding / zinc ion binding protein;(source:Araport11)				1.0E+00	8.5E-01	0.00	2.67
	APO	Locus_2_Transcript_515398_835163_Confidence_0.000_Length_1046	60805	161791	162682	1	AT2G02650	na	Ribonuclease H-like superfamily protein;(source:Araport11)				1.8E-03	6.4E-06	0.00	63.33
	SEX	Locus_75374_Transcript_2_3_Confidence_0.960_Length_572	60805	53938	54509	1	AT4G36760	APP1	aminopeptidase P1				1.0E+00	1.5E-01	16.33	0.00
	APO	Locus_28154_Transcript_1_2_Confidence_0.333_Length_451	60816	1582	2032	1	AT3G28470	ATMYB35	MYB DOMAIN PROTEIN 35	gametogenesis			1.0E+00	8.3E-01	0.00	3.33
	APO	Locus_2_Transcript_807157_835163_Confidence_0.000_Length_516	60836	107763	108117	4	AT5G46460	na	Pentatricopeptide repeat (PPR) superfamily protein;(source:Araport11)				1.0E+00	8.8E-01	0.00	2.67
	Nodiff	Locus_2_Transcript_807153_835163_Confidence_0.000_Length_515	60836	107763	108183	4	AT5G46460	na	Pentatricopeptide repeat (PPR) superfamily protein;(source:Araport11)				1.0E+00	1.0E+00	5.33	5.00
	Nodiff	Locus_7672_Transcript_15_16_Confidence_0.091_Length_1241	60836	108404	109644	4	AT5G46460	na	Pentatricopeptide repeat (PPR) superfamily protein;(source:Araport11)				1.0E+00	1.0E+00	66.67	65.67
	Nodiff	Locus_141593_Transcript_1_1_Confidence_1.000_Length_252	60836	107933	108183	4	AT5G46460	na	Pentatricopeptide repeat (PPR) superfamily protein;(source:Araport11)				1.0E+00	9.8E-01	24.00	16.00
	APO	Locus_2_Transcript_294400_835163_Confidence_0.000_Length_431	60838	73194	73623	1	AT3G04220	na	Disease resistance protein (TIR-NBS-LRR class) family;(source:Araport11)				1.0E+00	4.8E-01	0.00	7.33
	APO	Locus_17325_Transcript_1_4_Confidence_0.545_Length_800	60840	170046	170833	1	AT3G09510	na	Ribonuclease H-like superfamily protein;(source:Araport11)				1.0E+00	1.7E-01	0.00	11.33
	APO	Locus_71141_Transcript_5_7_Confidence_0.333_Length_489	60845	35859	36593	1	AT1G53900	na	Eukaryotic translation initiation factor 2B (eIF-2B) family protein;(source:Araport11)				1.0E+00	6.6E-01	0.00	5.67
	APO	Locus_2_Transcript_137838_835163_Confidence_0.000_Length_772	60846	49230	49964	2	AT5G45480	na	transmembrane protein, putative (DUF594);(source:Araport11)				1.0E+00	8.3E-02	0.00	13.33
	Nodiff	Locus_2_Transcript_137846_835163_Confidence_0.000_Length_597	60846	44210	49950	2	AT5G45480	na	transmembrane protein, putative (DUF594);(source:Araport11)				1.0E+00	9.4E-01	0.00	3.00
	SEX	Locus_14233_Transcript_11_12_Confidence_0.406_Length_374	60848	4436	4950	1	ATMG00300	ORF145A					1.0E+00	7.3E-01	4.33	0.00
	APO	Locus_2_Transcript_283574_835163_Confidence_0.000_Length_467	60854	48589	49112	5	AT3G01280	ATVDAC1	ARABIDOPSIS THALIANA VOLTAGE DEPENDENT ANION CHANNEL 1				1.0E+00	4.2E-01	0.00	8.67
	Nodiff	Locus_2169_Transcript_5_76_Confidence_0.131_Length_668	60854	48491	49354	5	AT3G01280	ATVDAC1	ARABIDOPSIS THALIANA VOLTAGE DEPENDENT ANION CHANNEL 1				1.0E+00	9.7E-01	10.67	14.67
	Nodiff	Locus_2169_Transcript_25_76_Confidence_0.141_Length_578	60854	48634	49763	5	AT3G01280	ATVDAC1	ARABIDOPSIS THALIANA VOLTAGE DEPENDENT ANION CHANNEL 1				1.0E+00	9.6E-01	356.00	485.33
	Nodiff	Locus_2169_Transcript_27_76_Confidence_0.230_Length_637	60854	48325	48800	5	AT3G01280	ATVDAC1	ARABIDOPSIS THALIANA VOLTAGE DEPENDENT ANION CHANNEL 1				1.0E+00	1.0E+00	6191.67	5537.67
	Nodiff	Locus_2169_Transcript_32_76_Confidence_0.103_Length_613	60854	49419	49874	5	AT3G01280	ATVDAC1	ARABIDOPSIS THALIANA VOLTAGE DEPENDENT ANION CHANNEL 1				1.0E+00	1.0E+00	7.67	6.33
	APO	Locus_20666_Transcript_2_2_Confidence_0.000_Length_479	60856	13561	13811	3	AT3G31430	na	zinc knuckle (CCHC-type) family protein;(source:Araport11)				1.0E+00	4.1E-01	0.00	7.00
	Nodiff	Locus_13059_Transcript_1_1_Confidence_0.000_Length_349	60856	13925	14273	3	AT3G31430	na	zinc knuckle (CCHC-type) family protein;(source:Araport11)				1.0E+00	1.0E+00	3.00	1.33
	Nodiff	Locus_18590_Transcript_4_4_Confidence_0.455_Length_579	60856	12682	13217	3	AT3G31430	na	zinc knuckle (CCHC-type) family protein;(source:Araport11)				1.0E+00	1.0E+00	1.33	0.33
	APO	Locus_8448_Transcript_2_14_Confidence_0.400_Length_547	60861	31921	32040	9	AT2G34770	ATFAH1	ARABIDOPSIS FATTY ACID HYDROXYLASE 1				1.0E+00	4.0E-01	0.00	8.67
	Nodiff	Locus_2_Transcript_792617_835163_Confidence_0.000_Length_221	60861	31451	31671	9	AT2G34770	ATFAH1	ARABIDOPSIS FATTY ACID HYDROXYLASE 1				1.0E+00	9.6E-01	259.33	175.67
	Nodiff	Locus_2_Transcript_792679_835163_Confidence_0.000_Length_535	60861	32350	32819	9	AT2G34770	ATFAH1	ARABIDOPSIS FATTY ACID HYDROXYLASE 1				1.0E+00	1.0E+00	311.00	328.67
	Nodiff	Locus_2_Transcript_792695_835163_Confidence_0.000_Length_745	60861	32227	34598	9	AT2G34770	ATFAH1	ARABIDOPSIS FATTY ACID HYDROXYLASE 1				1.0E+00	9.6E-01	34.00	60.00
	Nodiff	Locus_4602_Transcript_2_23_Confidence_0.250_Length_511	60861	31585	32236	9	AT2G34770	ATFAH1	ARABIDOPSIS FATTY ACID HYDROXYLASE 1				1.0E+00	9.6E-01	1.33	4.33
	Nodiff	Locus_4602_Transcript_15_23_Confidence_0.321_Length_607	60861	31575	32198	9	AT2G34770	ATFAH1	ARABIDOPSIS FATTY ACID HYDROXYLASE 1				1.0E+00	8.5E-01	16.33	0.67
	Nodiff	Locus_4602_Transcript_22_23_Confidence_0.036_Length_577	60861	31582	32236	9	AT2G34770	ATFAH1	ARABIDOPSIS FATTY ACID HYDROXYLASE 1				1.0E+00	2.0E-01	0.00	32.00
	Nodiff	Locus_8448_Transcript_11_14_Confidence_0.250_Length_942	60861	32182	32819	9	AT2G34770	ATFAH1	ARABIDOPSIS FATTY ACID HYDROXYLASE 1				1.0E+00	2.2E-01	0.00	14.33
	Nodiff	Locus_13116_Transcript_2_6_Confidence_0.667_Length_487	60861	32363	32819	9	AT2G34770	ATFAH1	ARABIDOPSIS FATTY ACID HYDROXYLASE 1				1.0E+00	5.9E-01	0.00	12.67
	APO	Locus_8448_Transcript_9_14_Confidence_0.300_Length_489	60861	31582	32043	1	AT2G34770	ATFAH1	ARABIDOPSIS FATTY ACID HYDROXYLASE 1				1.0E+00	1.3E-01	0.00	17.67
	SEX	Locus_2_Transcript_274822_835163_Confidence_0.000_Length_410	60866	36726	37732	1	na	na					1.0E+00	1.9E-01	11.33	0.00
	APO	Locus_48225_Transcript_5_11_Confidence_0.500_Length_467	60867	40071	40392	1	na	na					7.2E-11	1.0E-12	0.00	357.33
	APO	Locus_6366_Transcript_20_24_Confidence_0.107_Length_444	60869	32726	33118	2	na	na					1.0E+00	8.5E-01	0.00	2.67
	Nodiff	Locus_6366_Transcript_24_24_Confidence_0.372_Length_433	60869	32797	33057	2	na	na					1.0E+00	1.0E+00	0.33	0.67
	APO	Locus_5420_Transcript_39_43_Confidence_0.100_Length_749	60874	27257	28362	1	AT5G50150	LORD OF THE RINGS 1 (LOTR1)	LOTR1 protein has an unknown function. It contains both DUF4409 and DUF239 domains. Loss of function mutations show defects in formation of the Casparian band- which is correlated with mis localization of CASP1.				1.0E+00	9.0E-03	0.00	34.33
	APO	Locus_2_Transcript_563130_835163_Confidence_0.000_Length_684	60875	37622	38339	2	AT2G25180	ARR12					1.0E+00	4.6E-02	0.00	20.00
	Nodiff	Locus_6090_Transcript_1_1_Confidence_0.000_Length_569	60875	36887	37416	2	AT2G25180	ARR12					1.0E+00	6.9E-01	0.33	6.67
	APO	Locus_2_Transcript_752836_835163_Confidence_0.000_Length_327	60875	40699	40919	5	AT3G57490	na	Ribosomal protein S5 family protein;(source:Araport11)				1.0E+00	5.7E-01	0.00	5.33
	Nodiff	Locus_2_Transcript_562882_835163_Confidence_0.000_Length_794	60875	39983	41099	5	AT3G57490	na	Ribosomal protein S5 family protein;(source:Araport11)				1.0E+00	9.6E-01	10258.33	10907.00
	Nodiff	Locus_2_Transcript_562982_835163_Confidence_0.000_Length_1027	60875	40367	41113	5	AT3G57490	na	Ribosomal protein S5 family protein;(source:Araport11)				1.0E+00	9.7E-01	1879.67	1287.67
	Nodiff	Locus_2_Transcript_752838_835163_Confidence_0.000_Length_624	60875	40415	40952	5	AT3G57490	na	Ribosomal protein S5 family protein;(source:Araport11)				1.0E+00	9.0E-01	3.00	11.00
	Nodiff	Locus_2_Transcript_752844_835163_Confidence_0.000_Length_907	60875	40415	40952	5	AT3G57490	na	Ribosomal protein S5 family protein;(source:Araport11)				1.0E+00	9.6E-01	7.33	12.00
	Nodiff	Locus_2_Transcript_297337_835163_Confidence_0.000_Length_786	60879	32279	33012	3	AT3G27730	MER3		plant meiotic genes	meiotic		1.0E+00	7.1E-01	23.00	4.33
	Nodiff	Locus_42528_Transcript_1_1_Confidence_0.000_Length_359	60879	32854	33574	3	AT3G27730	MER3		plant meiotic genes	meiotic		1.0E+00	9.6E-01	3.67	0.33
	SEX	Locus_2_Transcript_296817_835163_Confidence_0.000_Length_316	60879	32881	33196	3	AT3G27730	MER3		plant meiotic genes	meiotic		1.0E+00	3.5E-01	7.67	0.00
	APO	Locus_2_Transcript_396389_835163_Confidence_0.000_Length_494	60879	124706	125092	8	AT3G01500	ATBCA1					1.0E+00	3.6E-01	0.00	8.33
	Nodiff	Locus_2_Transcript_32828_835163_Confidence_0.000_Length_426	60879	124732	125260	8	AT3G01500	ATBCA1					1.0E+00	9.6E-01	4.33	0.33
	Nodiff	Locus_2_Transcript_32832_835163_Confidence_0.000_Length_460	60879	124682	125090	8	AT3G01500	ATBCA1					1.0E+00	9.6E-01	5.67	1.00
	Nodiff	Locus_2_Transcript_32836_835163_Confidence_0.000_Length_875	60879	124673	126068	8	AT3G01500	ATBCA1					1.0E+00	3.8E-01	105.33	313.67
	Nodiff	Locus_2_Transcript_32852_835163_Confidence_0.000_Length_695	60879	125878	126144	8	AT3G01500	ATBCA1					1.0E+00	4.7E-01	22.33	0.67
	Nodiff	Locus_2_Transcript_396383_835163_Confidence_0.000_Length_811	60879	124706	125090	8	AT3G01500	ATBCA1					1.0E+00	1.0E+00	0.00	0.33
	Nodiff	Locus_2_Transcript_396391_835163_Confidence_0.000_Length_494	60879	124706	125379	8	AT3G01500	ATBCA1					1.0E+00	1.0E+00	0.00	0.33
	Nodiff	Locus_2_Transcript_396396_835163_Confidence_0.000_Length_943	60879	124695	125090	8	AT3G01500	ATBCA1					1.0E+00	2.7E-01	0.00	15.33
	APO	Locus_2_Transcript_451965_835163_Confidence_0.000_Length_421	60879	112571	112848	3	AT3G27880	na					1.0E+00	5.2E-01	0.00	6.00
	Nodiff	Locus_2_Transcript_451968_835163_Confidence_0.000_Length_379	60879	112562	112848	3	AT3G27880	na					1.0E+00	8.9E-01	0.00	3.67
	Nodiff	Locus_2_Transcript_452001_835163_Confidence_0.000_Length_1117	60879	112505	113474	3	AT3G27880	na					1.0E+00	9.8E-01	33.67	23.00
	APO	Locus_47485_Transcript_14_17_Confidence_0.100_Length_547	60879	132352	132916	2	na	na					1.0E+00	7.1E-01	0.00	5.33
	Nodiff	Locus_47485_Transcript_8_17_Confidence_0.425_Length_707	60879	132311	133018	2	na	na					1.0E+00	1.0E+00	336.33	264.33
	Nodiff	Locus_9899_Transcript_39_61_Confidence_0.052_Length_1090	60880	43775	46950	2	AT3G11945	ATHST	homogentisate prenyltransferase				1.0E+00	8.3E-01	33.33	11.33
	SEX	Locus_9899_Transcript_24_61_Confidence_0.061_Length_500	60880	43726	44186	2	AT3G11945	ATHST	homogentisate prenyltransferase				1.0E+00	9.3E-01	2.00	0.00
	APO	Locus_6646_Transcript_35_173_Confidence_0.074_Length_519	60888	10847	11469	1	AT5G55590	QRT1	QUARTET 1				1.0E+00	9.5E-01	0.00	1.67
	Nodiff	Locus_2506_Transcript_28_42_Confidence_0.186_Length_1361	60889	17240	20817	2	AT3G63520	ATCCD1	CAROTENOID CLEAVAGE DIOXYGENASE 1				1.0E+00	9.9E-01	734.67	558.33
	SEX	Locus_2524_Transcript_72_89_Confidence_0.015_Length_233	60889	17203	17298	2	AT3G63520	ATCCD1	CAROTENOID CLEAVAGE DIOXYGENASE 1				1.0E+00	8.9E-01	2.67	0.00
	Nodiff	Locus_2_Transcript_33408_835163_Confidence_0.000_Length_373	60891	19937	20100	8	na	na					1.0E+00	5.3E-01	26.00	4.00
	Nodiff	Locus_2_Transcript_33411_835163_Confidence_0.000_Length_439	60891	19941	20100	8	na	na					1.0E+00	3.1E-01	58.00	8.00
	Nodiff	Locus_2_Transcript_33416_835163_Confidence_0.000_Length_345	60891	19940	20219	8	na	na					1.0E+00	8.2E-01	86.00	29.33
	Nodiff	Locus_2_Transcript_33487_835163_Confidence_0.000_Length_394	60891	19940	20111	8	na	na					1.0E+00	1.8E-01	59.33	6.33
	Nodiff	Locus_2_Transcript_33522_835163_Confidence_0.000_Length_329	60891	19947	20220	8	na	na					1.0E+00	9.9E-02	31.67	2.33
	Nodiff	Locus_2_Transcript_33618_835163_Confidence_0.000_Length_394	60891	19940	20159	8	na	na					1.0E+00	9.6E-01	11.33	3.00
	Nodiff	Locus_2_Transcript_74917_835163_Confidence_0.000_Length_451	60891	19620	19937	8	na	na					1.0E+00	1.0E+00	800.00	827.33
	SEX	Locus_2_Transcript_33532_835163_Confidence_0.000_Length_459	60891	20143	20822	8	na	na					1.0E+00	9.0E-01	2.33	0.00
	APO	Locus_2_Transcript_176357_835163_Confidence_0.000_Length_346	60894	13222	13567	1	AT2G13980	na	Polynucleotidyl transferase, ribonuclease H-like superfamily protein;(source:Araport11)				1.0E+00	4.7E-01	0.00	7.33
	APO	Locus_16270_Transcript_3_3_Confidence_0.000_Length_422	60896	25707	26133	2	AT3G62870	na	Ribosomal protein L7Ae/L30e/S12e/Gadd45 family protein;(source:Araport11)				1.0E+00	6.0E-01	0.00	5.00
	Nodiff	Locus_8764_Transcript_1_2_Confidence_0.800_Length_216	60896	25949	26162	2	AT3G62870	na	Ribosomal protein L7Ae/L30e/S12e/Gadd45 family protein;(source:Araport11)				1.0E+00	9.7E-01	1.00	0.00
	APO	Locus_2_Transcript_221133_835163_Confidence_0.000_Length_1315	60911	7988	9326	1	AT2G04480	na	hypothetical protein;(source:Araport11)				7.2E-21	3.6E-22	0.00	667.33
	APO	Locus_2_Transcript_344319_835163_Confidence_0.000_Length_961	60911	874	1306	1	AT1G71460	na	Pentatricopeptide repeat (PPR-like) superfamily protein;(source:Araport11)				1.0E+00	6.7E-01	0.00	4.67
	APO	Locus_2_Transcript_760260_835163_Confidence_0.000_Length_487	60919	35866	36352	2	AT2G27260	na	Late embryogenesis abundant (LEA) hydroxyproline-rich glycoprotein family;(source:Araport11)				1.0E+00	9.6E-01	0.00	1.33
	Nodiff	Locus_2_Transcript_760261_835163_Confidence_0.000_Length_732	60919	35726	36331	2	AT2G27260	na	Late embryogenesis abundant (LEA) hydroxyproline-rich glycoprotein family;(source:Araport11)				1.0E+00	8.7E-01	0.00	4.33
	APO	Locus_2_Transcript_529500_835163_Confidence_0.000_Length_343	60922	27251	27593	2	AT5G16370	AAE5	acyl activating enzyme 5				1.0E+00	9.0E-01	0.00	2.33
	Nodiff	Locus_2_Transcript_529503_835163_Confidence_0.000_Length_623	60922	27043	27667	2	AT5G16370	AAE5	acyl activating enzyme 5				1.0E+00	4.6E-01	15.00	88.00
	APO	Locus_13534_Transcript_4_8_Confidence_0.538_Length_506	60925	42217	42722	2	AT2G16920	PFU2	PHO2 FAMILY UBIQUITIN CONJUGATION ENZYME 2				1.0E+00	6.3E-01	0.00	4.67
	Nodiff	Locus_13534_Transcript_5_8_Confidence_0.385_Length_420	60925	42217	42637	2	AT2G16920	PFU2	PHO2 FAMILY UBIQUITIN CONJUGATION ENZYME 2				1.0E+00	9.9E-01	0.00	0.67
	APO	Locus_6433_Transcript_2_30_Confidence_0.148_Length_692	60927	15656	15785	3	AT5G64260	EXL2	EXORDIUM like 2				1.0E+00	7.6E-01	0.00	4.00
	Nodiff	Locus_2_Transcript_770288_835163_Confidence_0.000_Length_1503	60927	14633	16108	3	AT5G64260	EXL2	EXORDIUM like 2				1.0E+00	9.6E-01	1817.00	1146.33
	Nodiff	Locus_6433_Transcript_30_30_Confidence_0.074_Length_525	60927	15656	15785	3	AT5G64260	EXL2	EXORDIUM like 2				1.0E+00	1.0E+00	0.67	0.67
	SEX	Locus_42122_Transcript_2_4_Confidence_0.400_Length_950	60935	7489	8430	1	AT3G56630	CYP94D2	cytochrome P450, family 94, subfamily D, polypeptide 2				1.0E+00	1.0E-02	27.67	0.00
	APO	Locus_2_Transcript_822307_835163_Confidence_0.000_Length_737	60936	9635	9820	4	AT3G29180	na	DUF1336 family protein (DUF1336);(source:Araport11)				1.0E+00	4.0E-01	0.00	7.33
	Nodiff	Locus_2_Transcript_618185_835163_Confidence_0.000_Length_842	60936	9565	10768	4	AT3G29180	na	DUF1336 family protein (DUF1336);(source:Araport11)				1.0E+00	1.2E-01	207.67	526.33
	Nodiff	Locus_2_Transcript_827530_835163_Confidence_0.000_Length_678	60936	9689	9800	4	AT3G29180	na	DUF1336 family protein (DUF1336);(source:Araport11)				1.0E+00	6.9E-01	0.00	10.67
	Nodiff	Locus_5930_Transcript_39_46_Confidence_0.167_Length_532	60936	9743	10252	4	AT3G29180	na	DUF1336 family protein (DUF1336);(source:Araport11)				1.0E+00	1.0E+00	45.67	71.33
	APO	Locus_2_Transcript_396117_835163_Confidence_0.000_Length_345	60940	15275	15390	1	na	na					1.0E+00	2.8E-01	0.00	9.67
	APO	Locus_2_Transcript_740907_835163_Confidence_0.000_Length_395	60940	112633	112806	1	AT2G13980	na	Polynucleotidyl transferase, ribonuclease H-like superfamily protein;(source:Araport11)				1.0E+00	9.6E-01	0.00	1.33
	APO	Locus_2_Transcript_112257_835163_Confidence_0.000_Length_512	60943	155394	155905	1	na	na					1.0E+00	3.6E-01	0.00	7.33
	APO	Locus_2_Transcript_112258_835163_Confidence_0.000_Length_512	60943	155394	155905	1	na	na					1.0E+00	8.5E-01	0.00	2.67
	APO	Locus_2_Transcript_503287_835163_Confidence_0.000_Length_598	60943	117285	118124	2	AT5G67440	MEL2	MAB4/ENP/NPY1-LIKE 2				1.0E+00	8.9E-01	0.00	2.33
	Nodiff	Locus_2_Transcript_503245_835163_Confidence_0.000_Length_1772	60943	116399	117951	2	AT5G67440	MEL2	MAB4/ENP/NPY1-LIKE 2				1.0E+00	1.0E+00	881.00	766.00
	APO	Locus_30336_Transcript_1_1_Confidence_0.000_Length_346	60943	153137	154203	3	AT5G67500	ATVDAC2	ARABIDOPSIS THALIANA VOLTAGE DEPENDENT ANION CHANNEL 2				1.0E+00	6.7E-01	0.00	5.33
	Nodiff	Locus_1736_Transcript_25_74_Confidence_0.024_Length_515	60943	154548	155093	3	AT5G67500	ATVDAC2	ARABIDOPSIS THALIANA VOLTAGE DEPENDENT ANION CHANNEL 2				1.0E+00	2.7E-01	0.33	12.00
	Nodiff	Locus_1736_Transcript_61_74_Confidence_0.175_Length_1009	60943	153137	155149	3	AT5G67500	ATVDAC2	ARABIDOPSIS THALIANA VOLTAGE DEPENDENT ANION CHANNEL 2				1.0E+00	9.5E-01	297.33	151.00
	APO	Locus_3451_Transcript_15_28_Confidence_0.333_Length_772	60945	2006	2271	1	AT4G34210	ASK11	SKP1-like 11				6.6E-27	5.1E-28	0.00	943.00
	APO	Locus_2_Transcript_658930_835163_Confidence_0.000_Length_470	60955	44470	44640	3	AT1G24530	na	Transducin/WD40 repeat-like superfamily protein;(source:Araport11)				1.0E+00	8.8E-01	0.00	2.33
	Nodiff	Locus_2_Transcript_658927_835163_Confidence_0.000_Length_1873	60955	43803	45569	3	AT1G24530	na	Transducin/WD40 repeat-like superfamily protein;(source:Araport11)				1.0E+00	9.9E-01	103.67	122.00
	Nodiff	Locus_2_Transcript_658937_835163_Confidence_0.000_Length_597	60955	44470	44645	3	AT1G24530	na	Transducin/WD40 repeat-like superfamily protein;(source:Araport11)				1.0E+00	9.6E-01	3.00	11.67
	APO	Locus_11040_Transcript_1_1_Confidence_0.000_Length_440	60962	10681	10892	2	AT4G18430	AtRABA1e	RAB GTPase homolog A1E				1.0E+00	7.5E-01	0.00	3.67
	Nodiff	Locus_10195_Transcript_4_6_Confidence_0.500_Length_572	60962	10642	10883	2	AT4G18430	AtRABA1e	RAB GTPase homolog A1E				1.0E+00	9.6E-01	2.67	5.67
	APO	Locus_15370_Transcript_3_3_Confidence_0.200_Length_675	60962	15297	16465	3	AT5G59140	na	BTB/POZ domain-containing protein;(source:Araport11)				1.0E+00	4.8E-01	0.00	6.33
	Nodiff	Locus_2_Transcript_761588_835163_Confidence_0.000_Length_707	60962	15621	16915	3	AT5G59140	na	BTB/POZ domain-containing protein;(source:Araport11)				1.0E+00	9.7E-01	3809.00	4003.00
	Nodiff	Locus_2_Transcript_761652_835163_Confidence_0.000_Length_314	60962	15391	15703	3	AT5G59140	na	BTB/POZ domain-containing protein;(source:Araport11)				1.0E+00	9.7E-01	6.67	9.67
	Nodiff	Locus_3134_Transcript_83_118_Confidence_0.071_Length_952	60962	107638	108661	3	AT4G15570	MAA3					1.0E+00	9.7E-01	163.33	185.00
	Nodiff	Locus_3134_Transcript_106_118_Confidence_0.128_Length_1606	60962	104453	105178	3	AT4G15570	MAA3					1.0E+00	6.1E-01	40.00	9.00
	SEX	Locus_3134_Transcript_100_118_Confidence_0.088_Length_445	60962	72182	108175	3	AT4G15570	MAA3					1.0E+00	9.8E-03	24.33	0.00
	APO	Locus_1322_Transcript_1_48_Confidence_0.108_Length_440	60963	83137	83531	2	AT1G60800	AtNIK3					1.0E+00	8.9E-01	0.00	2.33
	Nodiff	Locus_1322_Transcript_30_48_Confidence_0.581_Length_1925	60963	81571	84222	2	AT1G60800	AtNIK3					1.0E+00	9.6E-01	3265.67	2240.33
	APO	Locus_2_Transcript_434960_835163_Confidence_0.000_Length_785	60965	108009	108510	3	AT5G44670	GALS2	galactan synthase 2				1.0E+00	3.1E-01	0.00	7.67
	down	Locus_2_Transcript_434972_835163_Confidence_0.000_Length_1466	60965	107927	108559	3	AT5G44670	GALS2	galactan synthase 2				1.0E+00	3.4E-03	390.67	66.00
	Nodiff	Locus_2_Transcript_434980_835163_Confidence_0.000_Length_1194	60965	107726	109472	3	AT5G44670	GALS2	galactan synthase 2				1.0E+00	9.6E-01	234.00	269.67
	Nodiff	Locus_24021_Transcript_1_1_Confidence_0.000_Length_390	60970	60287	60644	3	AT4G23160	CRK8	cysteine-rich RLK (RECEPTOR-like protein kinase) 8				1.0E+00	1.0E+00	4.00	1.33
	Nodiff	Locus_32444_Transcript_1_1_Confidence_0.000_Length_322	60970	59780	60101	3	AT4G23160	CRK8	cysteine-rich RLK (RECEPTOR-like protein kinase) 8				1.0E+00	9.7E-01	2.67	0.33
	SEX	Locus_1304_Transcript_59_146_Confidence_0.005_Length_638	60970	60304	60809	3	AT4G23160	CRK8	cysteine-rich RLK (RECEPTOR-like protein kinase) 8				1.0E+00	1.9E-01	12.00	0.00
	SEX	Locus_32229_Transcript_1_1_Confidence_0.000_Length_459	60976	69686	70142	1	AT2G22125	CSI1	cellulose synthase-interactive protein 1				1.0E+00	8.9E-01	3.00	0.00
	APO	Locus_71668_Transcript_2_4_Confidence_0.111_Length_313	60985	11212	25838	1	AT3G02910	na	AIG2-like (avirulence induced gene) family protein;(source:Araport11)				1.0E+00	3.4E-01	0.00	9.00
	APO	Locus_2_Transcript_405724_835163_Confidence_0.000_Length_966	60994	99746	100711	3	AT3G25750	na	F-box SKIP23-like protein (DUF295);(source:Araport11)				7.0E-13	1.3E-14	0.00	400.00
	Nodiff	Locus_2_Transcript_92904_835163_Confidence_0.000_Length_412	60994	100086	100381	3	AT3G25750	na	F-box SKIP23-like protein (DUF295);(source:Araport11)				1.0E+00	1.0E+00	0.00	0.00
	UP	Locus_2_Transcript_514837_835163_Confidence_0.000_Length_723	60994	100086	100675	3	AT3G25750	na	F-box SKIP23-like protein (DUF295);(source:Araport11)				6.0E-01	1.0E-03	0.33	42.33
	APO	Locus_2_Transcript_608431_835163_Confidence_0.000_Length_894	60994	31237	72638	2	na	na					1.0E+00	1.8E-02	0.00	21.67
	Nodiff	Locus_2_Transcript_621825_835163_Confidence_0.000_Length_302	60994	31242	31349	2	na	na					1.0E+00	9.6E-01	0.00	2.67
	APO	Locus_27832_Transcript_3_4_Confidence_0.400_Length_741	60995	18107	18843	1	AT1G80080	AtRLP17	Receptor Like Protein 17				1.0E+00	3.8E-01	0.00	7.67
	APO	Locus_2_Transcript_234372_835163_Confidence_0.000_Length_344	61001	36356	36529	1	AT2G40650	na	PRP38 family protein;(source:Araport11)				1.0E+00	5.1E-01	0.00	5.67
	APO	Locus_18405_Transcript_2_5_Confidence_0.400_Length_467	61003	41104	41569	1	AT5G47550	CYSTEINE PROTEINASE INHIBITOR 5 (CYS5)	Putative phytocystatin expressed in seedlings and induced by heat stress and abscisic acid. Overexpression increases germination rate and heat stress tolerance. CYS5 is a target of ABF1 and ABF3 transcriptional regulators which bind to its promoter.				1.0E+00	2.8E-01	0.00	11.00
	APO	Locus_2_Transcript_72367_835163_Confidence_0.000_Length_571	61003	18425	55160	1	na	na					1.0E+00	3.1E-01	0.00	8.33
	Nodiff	Locus_2_Transcript_90896_835163_Confidence_0.000_Length_701	61019	27555	39823	5	AT1G30130	na	DUF1365 family protein;(source:Araport11)				1.0E+00	1.0E+00	10.00	9.33
	Nodiff	Locus_2_Transcript_212014_835163_Confidence_0.000_Length_988	61019	40628	42415	5	AT1G30130	na	DUF1365 family protein;(source:Araport11)				1.0E+00	9.7E-01	362.33	266.67
	Nodiff	Locus_2_Transcript_551139_835163_Confidence_0.000_Length_707	61019	38323	39884	5	AT1G30130	na	DUF1365 family protein;(source:Araport11)				1.0E+00	1.0E+00	212.67	182.67
	Nodiff	Locus_2_Transcript_551188_835163_Confidence_0.000_Length_382	61019	31208	31418	5	AT1G30130	na	DUF1365 family protein;(source:Araport11)				1.0E+00	1.0E+00	1.00	1.33
	SEX	Locus_2_Transcript_211983_835163_Confidence_0.000_Length_438	61019	31540	39873	5	AT1G30130	na	DUF1365 family protein;(source:Araport11)				1.0E+00	8.8E-01	2.33	0.00
	Nodiff	Locus_2_Transcript_626834_835163_Confidence_0.000_Length_537	61019	216071	217263	2	AT5G46210	ATCUL4				Polycomb-group proteins and interacting components	1.0E+00	9.8E-01	7.33	4.00
	SEX	Locus_2_Transcript_626820_835163_Confidence_0.000_Length_447	61019	215112	216096	2	AT5G46210	ATCUL4				Polycomb-group proteins and interacting components	1.0E+00	7.3E-01	4.33	0.00
	APO	Locus_4954_Transcript_48_134_Confidence_0.035_Length_593	61025	69248	70376	2	AT2G39750	na	S-adenosyl-L-methionine-dependent methyltransferases superfamily protein;(source:Araport11)				1.0E+00	8.9E-01	0.00	2.33
	Nodiff	Locus_4954_Transcript_54_134_Confidence_0.063_Length_860	61025	68857	70376	2	AT2G39750	na	S-adenosyl-L-methionine-dependent methyltransferases superfamily protein;(source:Araport11)				1.0E+00	1.0E+00	4.33	5.00
	APO	Locus_374_Transcript_17_19_Confidence_0.154_Length_374	61032	70717	71651	2	AT5G61220	na	LYR family of Fe/S cluster biogenesis protein;(source:Araport11)				8.5E-03	2.5E-05	0.00	66.33
	Nodiff	Locus_2_Transcript_558745_835163_Confidence_0.000_Length_513	61032	70316	70760	2	AT5G61220	na	LYR family of Fe/S cluster biogenesis protein;(source:Araport11)				1.0E+00	9.6E-01	638.00	843.67
	APO	Locus_2_Transcript_828878_835163_Confidence_0.000_Length_487	61035	116249	116680	1	AT3G45780	JK224					1.0E+00	7.3E-01	0.00	4.67
	APO	Locus_51839_Transcript_1_1_Confidence_0.000_Length_428	61036	88783	90357	2	AT3G13200	EMB2769	EMBRYO DEFECTIVE 2769	embryo defective phenotype			1.0E+00	8.0E-01	0.00	3.33
	Nodiff	Locus_2_Transcript_227346_835163_Confidence_0.000_Length_1134	61036	87791	88970	2	AT3G13200	EMB2769	EMBRYO DEFECTIVE 2769	embryo defective phenotype			1.0E+00	1.0E+00	8904.33	7666.00
	SEX	Locus_5679_Transcript_1_15_Confidence_0.500_Length_979	61051	34566	35344	1	AT5G47670	L1L	LEC1-LIKE				1.0E+00	2.0E-01	12.00	0.00
	APO	Locus_6604_Transcript_29_49_Confidence_0.014_Length_496	61051	191287	191782	1	na	na					8.7E-01	1.4E-03	0.00	34.00
	APO	Locus_2_Transcript_105941_835163_Confidence_0.000_Length_392	61053	41782	42654	2	AT1G01530	AGL28	AGAMOUS-like 28				1.0E+00	4.0E-01	0.00	6.67
	Nodiff	Locus_2_Transcript_105903_835163_Confidence_0.000_Length_346	61053	41834	42659	2	AT1G01530	AGL28	AGAMOUS-like 28				1.0E+00	9.7E-01	20.00	27.33
	Nodiff	Locus_2_Transcript_115796_835163_Confidence_0.000_Length_1019	61055	52972	55601	3	AT4G37280	MORF RELATED GENE 1 (MRG1)	MRG family protein;(source:Araport11)				1.0E+00	1.0E+00	400.67	396.33
	Nodiff	Locus_2_Transcript_115827_835163_Confidence_0.000_Length_1311	61055	52782	57398	3	AT4G37280	MORF RELATED GENE 1 (MRG1)	MRG family protein;(source:Araport11)				1.0E+00	9.6E-01	1313.67	903.00
	SEX	Locus_2_Transcript_115800_835163_Confidence_0.000_Length_235	61055	55751	55984	3	AT4G37280	MORF RELATED GENE 1 (MRG1)	MRG family protein;(source:Araport11)				1.0E+00	8.7E-01	3.00	0.00
	APO	Locus_2_Transcript_586779_835163_Confidence_0.000_Length_847	61055	95573	95960	1	AT3G25270	na	Ribonuclease H-like superfamily protein;(source:Araport11)				2.5E-03	8.6E-06	0.00	70.33
	APO	Locus_2_Transcript_226080_835163_Confidence_0.000_Length_245	61056	52314	52560	6	AT5G54650	ATFH5					1.0E+00	3.4E-01	0.00	7.67
	Nodiff	Locus_2_Transcript_199688_835163_Confidence_0.000_Length_691	61056	52711	53123	6	AT5G54650	ATFH5					1.0E+00	1.0E+00	50548.00	49027.33
	Nodiff	Locus_2_Transcript_435808_835163_Confidence_0.000_Length_456	61056	52970	53118	6	AT5G54650	ATFH5					1.0E+00	9.6E-01	0.67	3.67
	Nodiff	Locus_2_Transcript_435811_835163_Confidence_0.000_Length_594	61056	52970	53118	6	AT5G54650	ATFH5					1.0E+00	1.0E+00	6.00	6.33
	Nodiff	Locus_2_Transcript_226067_835163_Confidence_0.000_Length_831	61056	51430	52199	6	AT5G54650	ATFH5					1.0E+00	9.6E-01	85.33	48.67
	Nodiff	Locus_2_Transcript_226073_835163_Confidence_0.000_Length_522	61056	52144	52646	6	AT5G54650	ATFH5					1.0E+00	7.9E-01	266.00	124.33
	SEX	Locus_25304_Transcript_2_2_Confidence_0.000_Length_577	61056	146234	146506	1	na	na					5.5E-04	2.2E-06	74.67	0.00
	APO	Locus_2_Transcript_578532_835163_Confidence_0.000_Length_377	61057	71042	71212	4	na	na					1.0E+00	6.0E-03	0.00	27.00
	Nodiff	Locus_2_Transcript_359243_835163_Confidence_0.000_Length_556	61057	71181	71574	4	na	na					1.0E+00	8.5E-01	42.00	9.67
	Nodiff	Locus_2_Transcript_359249_835163_Confidence_0.000_Length_405	61057	70778	71190	4	na	na					1.0E+00	4.2E-01	182.67	28.33
	Nodiff	Locus_2_Transcript_359253_835163_Confidence_0.000_Length_481	61057	70586	71072	4	na	na					1.0E+00	8.1E-02	933.67	140.33
	APO	Locus_9721_Transcript_2_3_Confidence_0.200_Length_614	61063	35933	37210	3	AT5G03455	ACR2	ARSENATE REDUCTASE 2				1.0E+00	6.2E-02	0.00	15.00
	Nodiff	Locus_849_Transcript_114_154_Confidence_0.060_Length_532	61063	36061	37481	3	AT5G03455	ACR2	ARSENATE REDUCTASE 2				1.0E+00	9.5E-01	6.33	15.33
	Nodiff	Locus_849_Transcript_119_154_Confidence_0.077_Length_619	61063	35817	37210	3	AT5G03455	ACR2	ARSENATE REDUCTASE 2				1.0E+00	9.4E-01	746.67	949.33
	SEX	Locus_3724_Transcript_33_52_Confidence_0.081_Length_279	61066	212892	214521	1	na	na					1.0E+00	6.5E-01	5.00	0.00
	APO	Locus_3764_Transcript_5_10_Confidence_0.433_Length_581	61066	126268	126722	1	AT1G21980	ATPIP5K1	phosphatidylinositol-4-phosphate 5-kinase 1				1.0E+00	1.3E-01	0.00	12.33
	Nodiff	Locus_6618_Transcript_84_111_Confidence_0.115_Length_1022	61066	34515	35287	3	AT2G25710	HCS1					1.0E+00	9.6E-01	74.00	111.67
	Nodiff	Locus_6618_Transcript_108_111_Confidence_0.021_Length_284	61066	35346	35629	3	AT2G25710	HCS1					1.0E+00	9.6E-01	0.67	2.33
	SEX	Locus_6618_Transcript_65_111_Confidence_0.055_Length_719	61066	33887	34957	3	AT2G25710	HCS1					1.0E+00	4.5E-02	18.00	0.00
	APO	Locus_2_Transcript_236236_835163_Confidence_0.000_Length_266	61067	38733	38897	2	AT4G34230	ATCAD5	cinnamyl alcohol dehydrogenase 5				1.0E+00	8.3E-01	0.00	3.67
	Nodiff	Locus_2_Transcript_236233_835163_Confidence_0.000_Length_562	61067	38440	38897	2	AT4G34230	ATCAD5	cinnamyl alcohol dehydrogenase 5				1.0E+00	1.0E+00	4.33	3.33
	APO	Locus_2_Transcript_739105_835163_Confidence_0.000_Length_320	61072	15395	15574	1	AT3G57560	NAGK	N-acetyl-l-glutamate kinase				1.0E+00	4.7E-01	0.00	6.00
	APO	Locus_7036_Transcript_2_8_Confidence_0.231_Length_554	61072	244966	245364	2	AT1G79900	ATMBAC2	RABIDOPSIS MITOCHONDRIAL BASIC AMINO ACID CARRIER 2				1.0E+00	8.9E-01	0.00	2.33
	Nodiff	Locus_2_Transcript_158840_835163_Confidence_0.000_Length_381	61072	244429	244790	2	AT1G79900	ATMBAC2	RABIDOPSIS MITOCHONDRIAL BASIC AMINO ACID CARRIER 2				1.0E+00	1.0E+00	1.67	0.67
	APO	Locus_2_Transcript_515387_835163_Confidence_0.000_Length_663	61084	13345	13522	1	na	na					2.3E-01	4.6E-04	0.00	43.33
	SEX	Locus_2_Transcript_538302_835163_Confidence_0.000_Length_1140	61084	2354	3476	1	AT5G62180	AtCXE20	carboxyesterase 20				3.2E-06	2.2E-08	137.00	0.00
	SEX	Locus_2_Transcript_301912_835163_Confidence_0.000_Length_1367	61093	93111	95136	1	AT1G47730	na	F-box and associated interaction domains-containing protein;(source:Araport11)				8.0E-01	1.3E-03	36.33	0.00
	APO	Locus_7340_Transcript_6_19_Confidence_0.446_Length_529	61093	256420	256878	1	na	na					1.0E+00	5.0E-02	0.00	15.00
	APO	Locus_47399_Transcript_13_14_Confidence_0.263_Length_953	61095	78511	78772	1	AT3G48460	SEED FATTY ACID REDUCER 4 (SFAR4)	GDSL-motif esterase/acyltransferase/lipase. Enzyme group with broad substrate specificity that may catalyze acyltransfer or hydrolase reactions with lipid and non-lipid substrates.				1.0E+00	1.7E-01	0.00	12.67
	APO	Locus_47399_Transcript_5_14_Confidence_0.211_Length_558	61095	78511	78772	2	AT3G48460	SFAR4					1.0E+00	1.4E-02	0.00	31.33
	Nodiff	Locus_2_Transcript_500854_835163_Confidence_0.000_Length_1344	61095	78491	79465	2	AT3G48460	SFAR4					1.0E+00	6.5E-01	898.33	2224.00
	APO	Locus_650_Transcript_11_12_Confidence_0.070_Length_393	61098	96005	96239	4	AT2G42740	RPL16A	ribosomal protein large subunit 16A				1.0E+00	9.6E-01	0.00	1.33
	Nodiff	Locus_2_Transcript_798834_835163_Confidence_0.000_Length_330	61098	96031	96280	4	AT2G42740	RPL16A	ribosomal protein large subunit 16A				1.0E+00	9.8E-01	1.33	3.00
	Nodiff	Locus_650_Transcript_3_12_Confidence_0.105_Length_652	61098	95925	96255	4	AT2G42740	RPL16A	ribosomal protein large subunit 16A				1.0E+00	7.4E-01	0.33	8.00
	Nodiff	Locus_650_Transcript_8_12_Confidence_0.123_Length_771	61098	95925	96255	4	AT2G42740	RPL16A	ribosomal protein large subunit 16A				1.0E+00	7.7E-01	5.33	23.33
	APO	Locus_2_Transcript_659318_835163_Confidence_0.000_Length_747	61099	7829	8195	1	AT4G19610	na	nucleotide/nucleic acid binding protein;(source:Araport11)				1.0E+00	3.8E-01	0.00	7.00
	APO	Locus_2_Transcript_738593_835163_Confidence_0.000_Length_827	61102	16978	17804	1	AT1G27730	STZ	salt tolerance zinc finger				1.0E+00	1.7E-01	0.00	17.00
	APO	Locus_2_Transcript_208850_835163_Confidence_0.000_Length_324	61104	9286	10188	3	AT1G18370	ATNACK1	ARABIDOPSIS NPK1-ACTIVATING KINESIN 1	gametogenesis	embryo sac		1.0E+00	9.4E-01	0.00	1.67
	Nodiff	Locus_2_Transcript_208815_835163_Confidence_0.000_Length_368	61104	9127	9399	3	AT1G18370	ATNACK1	ARABIDOPSIS NPK1-ACTIVATING KINESIN 1	gametogenesis	embryo sac		1.0E+00	9.6E-01	4.33	0.33
	Nodiff	Locus_2_Transcript_638955_835163_Confidence_0.000_Length_1151	61104	7513	8149	3	AT1G18370	ATNACK1	ARABIDOPSIS NPK1-ACTIVATING KINESIN 1	gametogenesis	embryo sac		1.0E+00	1.0E+00	42.00	31.00
	APO	Locus_8797_Transcript_51_53_Confidence_0.035_Length_339	61104	18488	28839	2	AT5G38260	na	Protein kinase superfamily protein;(source:Araport11)				1.0E+00	9.0E-01	0.00	2.33
	Nodiff	Locus_8797_Transcript_53_53_Confidence_0.044_Length_543	61104	28487	28978	2	AT5G38260	na	Protein kinase superfamily protein;(source:Araport11)				1.0E+00	5.4E-01	0.00	11.00
	APO	Locus_2_Transcript_506102_835163_Confidence_0.000_Length_281	61116	77843	78060	2	AT4G03110	AtBRN1					1.0E+00	4.2E-01	0.00	7.67
	Nodiff	Locus_2_Transcript_506097_835163_Confidence_0.000_Length_404	61116	77193	77666	2	AT4G03110	AtBRN1					1.0E+00	9.7E-01	611.67	669.00
	APO	Locus_2_Transcript_674823_835163_Confidence_0.000_Length_336	61120	131721	131813	1	AT1G47900	na	filament-like protein (DUF869);(source:Araport11)				2.4E-01	4.7E-04	0.00	40.67
	APO	Locus_15954_Transcript_3_5_Confidence_0.333_Length_326	61128	22262	22583	2	AT2G04520	na	Nucleic acid-binding, OB-fold-like protein;(source:Araport11)				1.0E+00	7.2E-01	0.00	4.67
	Nodiff	Locus_2_Transcript_200735_835163_Confidence_0.000_Length_555	61128	22251	22687	2	AT2G04520	na	Nucleic acid-binding, OB-fold-like protein;(source:Araport11)				1.0E+00	1.0E+00	0.00	0.00
	Nodiff	Locus_2_Transcript_374512_835163_Confidence_0.000_Length_543	61129	1465	1939	3	AT1G15520	ABCG40	ATP-binding cassette G40				1.0E+00	1.0E+00	83.67	75.67
	Nodiff	Locus_2_Transcript_375688_835163_Confidence_0.000_Length_906	61129	1313	1710	3	AT1G15520	ABCG40	ATP-binding cassette G40				1.0E+00	1.0E+00	17.67	17.67
	SEX	Locus_2_Transcript_375686_835163_Confidence_0.000_Length_483	61129	1914	2288	3	AT1G15520	ABCG40	ATP-binding cassette G40				1.0E+00	9.6E-01	1.00	0.00
	APO	Locus_18660_Transcript_1_10_Confidence_0.588_Length_1295	61131	65966	71767	1	AT4G12560	CPR1	CONSTITUTIVE EXPRESSER OF PR GENES 1				5.5E-01	9.5E-04	0.00	36.00
	APO	Locus_2_Transcript_166663_835163_Confidence_0.000_Length_874	61132	204088	204633	1	na	na					1.0E+00	6.5E-02	0.00	17.33
	APO	Locus_2_Transcript_612537_835163_Confidence_0.000_Length_412	61143	100395	100966	3	AT5G55060	na	Rab3 GTPase-activating protein catalytic subunit;(source:Araport11)				1.0E+00	1.7E-01	0.00	11.33
	Nodiff	Locus_2_Transcript_612303_835163_Confidence_0.000_Length_1413	61143	96982	100299	3	AT5G55060	na	Rab3 GTPase-activating protein catalytic subunit;(source:Araport11)				1.0E+00	1.0E+00	419.67	356.00
	Nodiff	Locus_2_Transcript_612547_835163_Confidence_0.000_Length_516	61143	100395	101071	3	AT5G55060	na	Rab3 GTPase-activating protein catalytic subunit;(source:Araport11)				1.0E+00	1.0E+00	61.33	52.67
	APO	Locus_2_Transcript_619195_835163_Confidence_0.000_Length_415	61143	261868	262371	2	AT5G55130	CNX5	co-factor for nitrate, reductase and xanthine dehydrogenase 5				1.0E+00	2.0E-01	0.00	10.33
	Nodiff	Locus_2_Transcript_619212_835163_Confidence_0.000_Length_1260	61143	262981	264882	2	AT5G55130	CNX5	co-factor for nitrate, reductase and xanthine dehydrogenase 5				1.0E+00	9.7E-01	1121.67	849.00
	APO	Locus_5226_Transcript_49_64_Confidence_0.024_Length_298	61143	68309	68595	2	AT3G20475	ATMSH5	MUTS-HOMOLOGUE 5	plant meiotic genes	meiotic		1.0E+00	9.0E-01	0.00	2.33
	Nodiff	Locus_5226_Transcript_28_64_Confidence_0.355_Length_1735	61143	68279	72449	2	AT3G20475	ATMSH5	MUTS-HOMOLOGUE 5	plant meiotic genes			1.0E+00	9.6E-01	356.00	228.00
	APO	Locus_77660_Transcript_4_4_Confidence_0.200_Length_320	61160	45084	45571	1	na	na					1.0E+00	7.0E-01	0.00	4.67
	APO	Locus_2_Transcript_22209_835163_Confidence_0.000_Length_536	61170	126485	126941	1	AT2G03140	na	alpha/beta-Hydrolases superfamily protein;(source:Araport11)				1.0E+00	2.0E-02	0.00	18.67
	APO	Locus_2_Transcript_555722_835163_Confidence_0.000_Length_553	61170	51427	51637	3	AT2G29140	APUM3	pumilio 3				1.7E-03	6.3E-06	0.00	62.00
	Nodiff	Locus_2_Transcript_555716_835163_Confidence_0.000_Length_686	61170	51148	51641	3	AT2G29140	APUM3	pumilio 3				1.0E+00	5.0E-01	902.33	442.33
	Nodiff	Locus_2_Transcript_555730_835163_Confidence_0.000_Length_946	61170	51221	52734	3	AT2G29140	APUM3	pumilio 3				1.0E+00	1.0E+00	2636.33	2254.00
	APO	Locus_2_Transcript_89228_835163_Confidence_0.000_Length_552	61170	199860	200021	1	AT5G03620	na	Subtilisin-like serine endopeptidase family protein;(source:Araport11)				1.0E+00	6.1E-01	0.00	5.00
	APO	Locus_8956_Transcript_2_4_Confidence_0.667_Length_609	61170	159442	160050	1	na	na					1.0E+00	3.0E-02	0.00	34.33
	APO	Locus_2_Transcript_279512_835163_Confidence_0.000_Length_383	61176	18	294	2	na	na					1.1E-02	3.1E-05	0.00	437.33
	Nodiff	Locus_2_Transcript_279500_835163_Confidence_0.000_Length_594	61176	18	518	2	na	na					1.0E+00	3.2E-01	42.33	258.33
	APO	Locus_2_Transcript_202062_835163_Confidence_0.000_Length_377	61177	28137	28291	2	AT2G42620	MAX2	MORE AXILLARY BRANCHES 2				1.0E+00	6.6E-01	0.00	5.00
	Nodiff	Locus_7690_Transcript_4_5_Confidence_0.400_Length_1314	61177	28546	29857	2	AT2G42620	MAX2	MORE AXILLARY BRANCHES 2				1.0E+00	1.0E+00	983.33	872.67
	SEX	Locus_12867_Transcript_5_5_Confidence_0.583_Length_306	61181	36847	37072	1	AT4G37130	TCU1	TRANSCURVATA 1				1.0E+00	6.7E-01	6.00	0.00
	APO	Locus_2_Transcript_264974_835163_Confidence_0.000_Length_567	61181	93634	94232	3	AT1G10000	na	Ribonuclease H-like superfamily protein;(source:Araport11)				1.0E+00	2.1E-01	0.00	9.33
	Nodiff	Locus_2_Transcript_265100_835163_Confidence_0.000_Length_475	61181	93426	93902	3	AT1G10000	na	Ribonuclease H-like superfamily protein;(source:Araport11)				1.0E+00	1.0E+00	0.67	1.00
	Nodiff	Locus_2_Transcript_265333_835163_Confidence_0.000_Length_324	61181	93586	93897	3	AT1G10000	na	Ribonuclease H-like superfamily protein;(source:Araport11)				1.0E+00	9.7E-01	2.00	0.33
	APO	Locus_2_Transcript_150947_835163_Confidence_0.000_Length_267	61186	19539	19736	1	na	na					1.0E+00	5.8E-01	0.00	6.00
	APO	Locus_14668_Transcript_1_1_Confidence_0.000_Length_756	61192	2554	3226	1	AT2G16710	na	Iron-sulfur cluster biosynthesis family protein;(source:Araport11)				1.0E+00	3.3E-01	0.00	12.67
	APO	Locus_6960_Transcript_2_2_Confidence_0.000_Length_585	61193	15705	15848	2	AT2G30880	AtSWAP70					1.0E+00	4.9E-01	0.00	6.33
	Nodiff	Locus_2_Transcript_637772_835163_Confidence_0.000_Length_382	61193	15656	16063	2	AT2G30880	AtSWAP70					1.0E+00	1.0E+00	114.00	116.00
	APO	Locus_12530_Transcript_1_2_Confidence_0.333_Length_340	61195	1616	1659	1	AT3G01710	na	TPX2 (targeting protein for Xklp2) protein family;(source:Araport11)				1.0E+00	9.8E-02	0.00	13.33
	APO	Locus_1758_Transcript_41_67_Confidence_0.111_Length_608	61204	13219	13831	1	na	na					1.0E+00	2.9E-01	0.00	9.00
	APO	Locus_1758_Transcript_53_67_Confidence_0.181_Length_650	61204	13462	14092	1	na	na					1.0E+00	9.9E-02	0.00	12.33
	APO	Locus_277_Transcript_4_7_Confidence_0.500_Length_512	61209	46628	47091	3	AT4G29090	na					1.0E+00	2.2E-02	0.00	20.67
	Nodiff	Locus_30850_Transcript_1_3_Confidence_0.333_Length_841	61209	47342	48182	3	AT4G29090	na					1.0E+00	1.0E+00	0.67	0.00
	Nodiff	Locus_30850_Transcript_2_3_Confidence_0.333_Length_1099	61209	47342	48444	3	AT4G29090	na					1.0E+00	8.9E-01	6.33	0.00
	Nodiff	Locus_2_Transcript_726929_835163_Confidence_0.000_Length_439	61218	75268	75494	2	na	na					1.0E+00	8.9E-01	71.33	30.67
	SEX	Locus_2_Transcript_726921_835163_Confidence_0.000_Length_386	61218	75268	75441	2	na	na					1.0E+00	3.8E-01	7.33	0.00
	APO	Locus_2_Transcript_536589_835163_Confidence_0.000_Length_568	61219	34724	34894	5	AT2G01710	na	Chaperone DnaJ-domain superfamily protein;(source:Araport11)				1.0E+00	2.1E-01	0.00	10.67
	Nodiff	Locus_2_Transcript_471655_835163_Confidence_0.000_Length_648	61219	34620	34894	5	AT2G01710	na	Chaperone DnaJ-domain superfamily protein;(source:Araport11)				1.0E+00	2.2E-01	24.00	0.33
	Nodiff	Locus_2_Transcript_473662_835163_Confidence_0.000_Length_1353	61219	34999	36069	5	AT2G01710	na	Chaperone DnaJ-domain superfamily protein;(source:Araport11)				1.0E+00	1.0E+00	1164.00	1097.33
	Nodiff	Locus_2_Transcript_535552_835163_Confidence_0.000_Length_1239	61219	34624	35862	5	AT2G01710	na	Chaperone DnaJ-domain superfamily protein;(source:Araport11)				1.0E+00	9.9E-01	633.67	499.33
	Nodiff	Locus_2_Transcript_701319_835163_Confidence_0.000_Length_615	61219	34769	34906	5	AT2G01710	na	Chaperone DnaJ-domain superfamily protein;(source:Araport11)				1.0E+00	9.6E-01	9.00	2.67
	APO	Locus_2_Transcript_826864_835163_Confidence_0.000_Length_620	61222	198482	198663	1	na	na					3.8E-01	7.1E-04	0.00	53.67
	APO	Locus_9650_Transcript_2_2_Confidence_0.000_Length_633	61222	175563	175737	2	AT1G08230	na	Codes for a H+-driven, high affinity gamma-aminobutyric acid (GABA) transporter. Localized at the plasma membrane. In planta, AtGAT1 expression was highest in flowers and under conditions of elevated GABA concentrations such as wounding or senescence.				1.0E+00	8.9E-01	0.00	2.33
	Nodiff	Locus_2_Transcript_562950_835163_Confidence_0.000_Length_774	61222	175612	176393	2	AT1G08230	na	Codes for a H+-driven, high affinity gamma-aminobutyric acid (GABA) transporter. Localized at the plasma membrane. In planta, AtGAT1 expression was highest in flowers and under conditions of elevated GABA concentrations such as wounding or senescence.				1.0E+00	6.8E-01	2.33	15.33
	Nodiff	Locus_2_Transcript_532960_835163_Confidence_0.000_Length_346	61226	15126	15323	2	na	na					1.0E+00	8.6E-01	4.67	0.00
	SEX	Locus_2_Transcript_532959_835163_Confidence_0.000_Length_341	61226	15126	15323	2	na	na					1.0E+00	9.4E-01	2.00	0.00
	APO	Locus_2_Transcript_788139_835163_Confidence_0.000_Length_266	61236	14311	14506	1	na	na					2.2E-03	7.7E-06	0.00	59.00
	APO	Locus_2_Transcript_232672_835163_Confidence_0.000_Length_340	61237	28613	28930	1	AT4G23160	CRK8	cysteine-rich RLK (RECEPTOR-like protein kinase) 8				1.0E+00	8.4E-01	0.00	2.67
	APO	Locus_53098_Transcript_1_1_Confidence_0.667_Length_357	61248	1879	5081	1	na	na					1.0E+00	6.3E-01	0.00	5.33
	APO	Locus_2_Transcript_82287_835163_Confidence_0.000_Length_564	61253	265129	265379	1	AT5G42905	na	Polynucleotidyl transferase, ribonuclease H-like superfamily protein;(source:Araport11)				1.0E+00	2.9E-01	0.00	8.00
	APO	Locus_2_Transcript_82294_835163_Confidence_0.000_Length_389	61253	265495	265694	1	AT5G42905	na	Polynucleotidyl transferase, ribonuclease H-like superfamily protein;(source:Araport11)				1.0E+00	7.5E-01	0.00	3.67
	APO	Locus_2839_Transcript_7_11_Confidence_0.080_Length_1033	61258	31470	32316	1	AT3G48560	AHAS	ACETOHYDROXY ACID SYNTHASE				3.8E-03	1.2E-05	0.00	56.67
	APO	Locus_23107_Transcript_1_1_Confidence_0.000_Length_464	61260	8136	8234	3	AT1G48780	na	hypothetical protein;(source:Araport11)				1.0E+00	8.1E-01	0.00	3.33
	Nodiff	Locus_6214_Transcript_11_28_Confidence_0.219_Length_464	61260	8417	8872	3	AT1G48780	na	hypothetical protein;(source:Araport11)				1.0E+00	9.6E-01	224.33	134.67
	Nodiff	Locus_6214_Transcript_27_28_Confidence_0.094_Length_802	61260	7730	8528	3	AT1G48780	na	hypothetical protein;(source:Araport11)				1.0E+00	9.6E-01	134.67	69.33
	APO	Locus_7387_Transcript_4_9_Confidence_0.692_Length_856	61260	33862	35153	1	AT4G32110	na	Beta-1,3-N-Acetylglucosaminyltransferase family protein;(source:Araport11)		cell fate		1.0E+00	4.0E-01	0.00	7.33
	APO	Locus_7387_Transcript_6_9_Confidence_0.615_Length_726	61260	33862	35153	1	AT4G32110	na	Beta-1,3-N-Acetylglucosaminyltransferase family protein;(source:Araport11)		cell fate		1.0E+00	7.3E-02	0.00	18.67
	APO	Locus_2_Transcript_270962_835163_Confidence_0.000_Length_450	61262	100238	100687	1	AT1G40390	na	DNAse I-like superfamily protein;(source:Araport11)				1.0E+00	1.8E-02	0.00	19.67
	SEX	Locus_2_Transcript_339779_835163_Confidence_0.000_Length_400	61269	45533	45935	1	AT1G62870	na	hypothetical protein;(source:Araport11)				1.0E+00	4.2E-01	7.33	0.00
	APO	Locus_2_Transcript_477504_835163_Confidence_0.000_Length_514	61272	10972	11247	1	AT5G66730	ENY	ENHYDROUS				1.0E+00	3.9E-01	0.00	6.67
	APO	Locus_307_Transcript_102_126_Confidence_0.003_Length_311	61272	85825	86135	1	AT4G29090	na	Ribonuclease H-like superfamily protein;(source:Araport11)				1.0E+00	7.6E-01	0.00	4.00
	APO	Locus_2_Transcript_417458_835163_Confidence_0.000_Length_599	61273	48625	49256	2	AT2G39980	na	HXXXD-type acyl-transferase family protein;(source:Araport11)				1.0E+00	2.3E-01	0.00	10.33
	Nodiff	Locus_2_Transcript_417779_835163_Confidence_0.000_Length_1284	61273	48340	49436	2	AT2G39980	na	HXXXD-type acyl-transferase family protein;(source:Araport11)				1.0E+00	1.0E+00	76.67	61.67
	Nodiff	Locus_2_Transcript_281237_835163_Confidence_0.000_Length_940	61274	107959	108388	2	AT5G42905	na	Polynucleotidyl transferase, ribonuclease H-like superfamily protein;(source:Araport11)				1.0E+00	5.6E-01	18.33	1.00
	SEX	Locus_2_Transcript_281235_835163_Confidence_0.000_Length_352	61274	108070	108478	2	AT5G42905	na	Polynucleotidyl transferase, ribonuclease H-like superfamily protein;(source:Araport11)				1.0E+00	8.9E-01	2.67	0.00
	APO	Locus_2_Transcript_14307_835163_Confidence_0.000_Length_343	61277	46539	46880	3	na	na					1.0E+00	8.9E-01	0.00	2.33
	Nodiff	Locus_2_Transcript_14305_835163_Confidence_0.000_Length_459	61277	46448	46880	3	na	na					1.0E+00	9.7E-01	5.00	2.00
	Nodiff	Locus_2_Transcript_14308_835163_Confidence_0.000_Length_310	61277	46577	46880	3	na	na					1.0E+00	8.9E-01	0.00	4.33
	APO	Locus_130541_Transcript_1_1_Confidence_1.000_Length_349	61281	94027	94306	1	na	na					7.9E-02	1.8E-04	0.00	43.00
	APO	Locus_2_Transcript_20702_835163_Confidence_0.000_Length_704	61281	105754	114018	1	AT1G53700	PK3AT	PROTEIN KINASE 3 ARABIDOPSIS THALIANA				1.0E+00	4.8E-03	0.00	29.00
	SEX	Locus_2_Transcript_471800_835163_Confidence_0.000_Length_309	61281	102225	102287	1	AT1G10840	TIF3H1	translation initiation factor 3 subunit H1				2.2E-09	2.5E-11	317.33	0.00
	APO	Locus_2_Transcript_643056_835163_Confidence_0.000_Length_775	61281	120545	121090	1	AT1G52290	AtPERK15	proline-rich extensin-like receptor kinase 15				8.3E-03	2.5E-05	0.00	62.00
	SEX	Locus_2_Transcript_759352_835163_Confidence_0.000_Length_838	61281	150191	151953	1	na	na					1.5E-02	4.2E-05	72.67	0.00
	APO	Locus_72030_Transcript_1_2_Confidence_1.000_Length_697	61281	95320	96021	4	AT5G22120	na	coiled-coil protein;(source:Araport11)				1.0E+00	2.9E-01	0.00	10.00
	Nodiff	Locus_2_Transcript_809196_835163_Confidence_0.000_Length_768	61281	94236	95380	4	AT5G22120	na	coiled-coil protein;(source:Araport11)				1.0E+00	9.8E-01	57.00	39.00
	Nodiff	Locus_2_Transcript_809226_835163_Confidence_0.000_Length_1365	61281	94059	97037	4	AT5G22120	na	coiled-coil protein;(source:Araport11)				1.0E+00	9.9E-01	825.67	843.33
	Nodiff	Locus_3883_Transcript_42_49_Confidence_0.009_Length_408	61281	94786	94838	4	AT5G22120	na	coiled-coil protein;(source:Araport11)				1.0E+00	1.0E+00	1.00	1.00
	APO	Locus_36086_Transcript_2_3_Confidence_0.333_Length_839	61286	22137	22584	2	AT3G20530	na	Protein kinase superfamily protein, expressed in the peroxisome.				1.0E+00	6.1E-01	0.00	5.67
	Nodiff	Locus_2_Transcript_514023_835163_Confidence_0.000_Length_1323	61286	21880	23929	2	AT3G20530	na	Protein kinase superfamily protein, expressed in the peroxisome.				1.0E+00	9.9E-01	385.33	413.67
	APO	Locus_10848_Transcript_1_1_Confidence_0.000_Length_304	61305	78861	78918	1	na	na					1.0E+00	7.5E-01	0.00	3.67
	APO	Locus_2_Transcript_555472_835163_Confidence_0.000_Length_318	61305	20364	20674	3	AT2G14750	AKN1	APS KINASE 1	gametogenesis	gamete		1.0E+00	1.6E-01	0.00	11.00
	Nodiff	Locus_2_Transcript_555370_835163_Confidence_0.000_Length_951	61305	20364	20651	3	AT2G14750	AKN1	APS KINASE 1	gametogenesis	gamete		1.0E+00	9.8E-01	390.67	428.00
	Nodiff	Locus_2_Transcript_555381_835163_Confidence_0.000_Length_951	61305	20364	21020	3	AT2G14750	AKN1	APS KINASE 1	gametogenesis	gamete		1.0E+00	1.0E+00	247.33	271.00
	APO	Locus_594_Transcript_91_123_Confidence_0.054_Length_487	61305	273699	274184	3	AT4G33680	AGD2	ABERRANT GROWTH AND DEATH 2				1.0E+00	3.8E-01	0.00	8.00
	Nodiff	Locus_594_Transcript_87_123_Confidence_0.100_Length_1183	61305	274159	275222	3	AT4G33680	AGD2	ABERRANT GROWTH AND DEATH 2				1.0E+00	1.9E-01	174.00	575.33
	Nodiff	Locus_594_Transcript_110_123_Confidence_0.120_Length_662	61305	273353	273766	3	AT4G33680	AGD2	ABERRANT GROWTH AND DEATH 2				1.0E+00	9.4E-01	4.33	17.67
	APO	Locus_6064_Transcript_1_4_Confidence_0.400_Length_554	61306	110819	111363	3	AT2G23780	na	RING/U-box superfamily protein;(source:Araport11)				1.0E+00	7.4E-01	0.00	5.33
	Nodiff	Locus_2_Transcript_621628_835163_Confidence_0.000_Length_542	61306	110358	110677	3	AT2G23780	na	RING/U-box superfamily protein;(source:Araport11)				1.0E+00	9.6E-01	18.00	33.67
	Nodiff	Locus_2_Transcript_621644_835163_Confidence_0.000_Length_876	61306	110847	111900	3	AT2G23780	na	RING/U-box superfamily protein;(source:Araport11)				1.0E+00	1.0E+00	695.33	626.00
	Nodiff	Locus_2_Transcript_637471_835163_Confidence_0.000_Length_1639	61313	10830	12470	3	AT1G17070	STIPL1	SPLICEOSOMAL TIMEKEEPER LOCUS1				1.0E+00	1.0E+00	1499.00	1470.00
	Nodiff	Locus_2_Transcript_637502_835163_Confidence_0.000_Length_302	61313	12067	12368	3	AT1G17070	STIPL1	SPLICEOSOMAL TIMEKEEPER LOCUS1				1.0E+00	1.0E+00	0.00	0.00
	SEX	Locus_2_Transcript_637470_835163_Confidence_0.000_Length_459	61313	10371	12386	3	AT1G17070	STIPL1	SPLICEOSOMAL TIMEKEEPER LOCUS1				1.0E+00	7.6E-01	4.33	0.00
	APO	Locus_2_Transcript_451988_835163_Confidence_0.000_Length_975	61314	175464	176048	1	na	na					1.0E+00	1.3E-02	0.00	21.00
	APO	Locus_2_Transcript_194997_835163_Confidence_0.000_Length_425	61315	482168	489441	1	AT2G28430	na	zinc finger, C3HC4 type family protein;(source:Araport11)				1.4E-01	2.9E-04	0.00	41.00
	APO	Locus_2_Transcript_195003_835163_Confidence_0.000_Length_220	61315	489419	489636	1	AT2G28430	na	zinc finger, C3HC4 type family protein;(source:Araport11)				3.7E-01	6.9E-04	0.00	37.00
	APO	Locus_2_Transcript_579334_835163_Confidence_0.000_Length_382	61316	17893	18267	1	AT1G60360	na	RING/U-box superfamily protein;(source:Araport11)				1.0E+00	2.6E-01	0.00	9.33
	APO	Locus_2_Transcript_719037_835163_Confidence_0.000_Length_292	61320	83448	83752	2	AT5G08080	ATSYP132					1.0E+00	8.1E-01	0.00	3.33
	Nodiff	Locus_2_Transcript_719150_835163_Confidence_0.000_Length_1308	61320	82438	83440	2	AT5G08080	ATSYP132					1.0E+00	9.6E-01	359.67	511.67
	SEX	Locus_2_Transcript_779471_835163_Confidence_0.000_Length_377	61331	27277	27653	1	AT3G26300	CYP71B34	cytochrome P450, family 71, subfamily B, polypeptide 34				1.0E+00	5.2E-01	7.67	0.00
	SEX	Locus_146028_Transcript_1_1_Confidence_1.000_Length_334	61335	44910	45086	1	na	na					1.0E+00	9.1E-01	2.00	0.00
	Nodiff	Locus_6900_Transcript_6_7_Confidence_0.071_Length_959	61341	2892	3939	3	AT1G09010	na	glycoside hydrolase family 2 protein;(source:Araport11)				1.0E+00	1.0E+00	13.33	13.33
	Nodiff	Locus_17401_Transcript_1_10_Confidence_0.015_Length_385	61341	2281	2714	3	AT1G09010	na	glycoside hydrolase family 2 protein;(source:Araport11)				1.0E+00	1.0E+00	0.00	0.00
	SEX	Locus_17401_Transcript_5_10_Confidence_0.131_Length_931	61341	1509	2152	3	AT1G09010	na	glycoside hydrolase family 2 protein;(source:Araport11)				1.0E+00	1.1E-02	24.00	0.00
	APO	Locus_2_Transcript_444125_835163_Confidence_0.000_Length_382	61341	14161	14541	1	AT4G31020	na	alpha/beta-Hydrolases superfamily protein;(source:Araport11)				1.0E+00	4.5E-01	0.00	7.00
	SEX	Locus_2_Transcript_147935_835163_Confidence_0.000_Length_515	61346	314902	315098	1	AT5G10420	na	MATE efflux family protein;(source:Araport11)				2.6E-01	5.0E-04	46.00	0.00
	APO	Locus_11053_Transcript_3_3_Confidence_0.129_Length_685	61347	93688	94115	1	na	na					1.0E+00	1.0E-01	0.00	12.33
	APO	Locus_12314_Transcript_1_6_Confidence_0.286_Length_368	61347	147795	148706	1	AT1G29750	RKF1	receptor-like kinase in flowers 1				1.0E+00	8.5E-01	0.00	2.33
	SEX	Locus_2_Transcript_452669_835163_Confidence_0.000_Length_462	61347	90964	91429	1	AT1G29690	CAD1	constitutively activated cell death 1				1.0E+00	1.8E-03	36.33	0.00
	APO	Locus_27185_Transcript_2_2_Confidence_0.000_Length_378	61353	14243	14655	1	AT3G06650	ACLB-1	ATP-citrate lyase B-1				1.0E+00	8.9E-01	0.00	3.00
	APO	Locus_2_Transcript_511462_835163_Confidence_0.000_Length_1362	61359	4392	5545	1	AT3G01270	na	Pectate lyase family protein;(source:Araport11)				4.2E-01	7.8E-04	0.00	93.67
	APO	Locus_51925_Transcript_1_3_Confidence_0.600_Length_688	61359	79425	79753	3	AT1G14370	APK2A	protein kinase 2A				1.0E+00	5.1E-01	0.00	6.00
	Nodiff	Locus_2_Transcript_491845_835163_Confidence_0.000_Length_546	61359	78989	79346	3	AT2G02800	APK2B	protein kinase 2A				1.0E+00	1.5E-01	112.33	368.67
	Nodiff	Locus_2_Transcript_491914_835163_Confidence_0.000_Length_1264	61359	79321	80332	3	AT2G02800	APK2B	protein kinase 2A				1.0E+00	2.1E-01	70.33	249.67
	APO	Locus_493_Transcript_20_21_Confidence_0.200_Length_433	61372	78789	79222	1	AT3G09925	na	Pollen Ole e 1 allergen and extensin family protein;(source:Araport11)				1.0E+00	4.5E-01	0.00	7.33
	APO	Locus_2_Transcript_520403_835163_Confidence_0.000_Length_691	61373	150762	151539	3	AT1G69020	na	Prolyl oligopeptidase family protein;(source:Araport11)				1.0E+00	2.7E-01	0.00	8.67
	Nodiff	Locus_2_Transcript_520412_835163_Confidence_0.000_Length_1473	61373	150733	151863	3	AT1G69020	na	Prolyl oligopeptidase family protein;(source:Araport11)				1.0E+00	9.6E-01	568.33	375.67
	Nodiff	Locus_2_Transcript_520421_835163_Confidence_0.000_Length_401	61373	150113	150447	3	AT1G69020	na	Prolyl oligopeptidase family protein;(source:Araport11)				1.0E+00	9.6E-01	4.33	0.67
	APO	Locus_2_Transcript_817248_835163_Confidence_0.000_Length_734	61373	37186	37393	1	AT5G36930	na	Disease resistance protein (TIR-NBS-LRR class) family;(source:Araport11)				8.4E-09	8.5E-11	0.00	162.67
	APO	Locus_2_Transcript_828227_835163_Confidence_0.000_Length_667	61374	220576	220701	3	AT4G13450	na	Adenine nucleotide alpha hydrolases-like superfamily protein;(source:Araport11)				1.0E+00	2.5E-01	0.00	11.00
	Nodiff	Locus_2_Transcript_757578_835163_Confidence_0.000_Length_394	61374	220638	221183	3	AT4G13450	na	Adenine nucleotide alpha hydrolases-like superfamily protein;(source:Araport11)				1.0E+00	1.0E+00	9.00	7.00
	Nodiff	Locus_8533_Transcript_1_1_Confidence_0.333_Length_698	61374	221115	221470	3	AT4G13450	na	Adenine nucleotide alpha hydrolases-like superfamily protein;(source:Araport11)				1.0E+00	1.8E-01	2.00	23.33
	APO	Locus_9634_Transcript_1_6_Confidence_0.429_Length_504	61374	124897	125154	4	AT3G04400	emb2171	embryo defective 2171	embryo defective phenotype			1.0E+00	4.2E-01	0.00	7.67
	Nodiff	Locus_2_Transcript_13502_835163_Confidence_0.000_Length_490	61374	124008	124517	4	AT3G04400	emb2171	embryo defective 2171	embryo defective phenotype			1.0E+00	1.0E+00	19.33	22.67
	Nodiff	Locus_2_Transcript_615372_835163_Confidence_0.000_Length_857	61374	124535	125064	4	AT3G04400	emb2171	embryo defective 2171	embryo defective phenotype			1.0E+00	1.0E+00	35.67	25.33
	Nodiff	Locus_9634_Transcript_4_6_Confidence_0.429_Length_371	61374	124868	125154	4	AT3G04400	emb2171	embryo defective 2171	embryo defective phenotype			1.0E+00	8.9E-01	743.33	444.00
	APO	Locus_16944_Transcript_1_1_Confidence_0.000_Length_312	61377	53865	54293	1	AT2G20990	ATSYTA	ARABIDOPSIS THALIANA SYNAPTOTAGMIN A				1.0E+00	7.1E-01	0.00	6.00
	APO	Locus_2196_Transcript_11_17_Confidence_0.107_Length_1364	61380	177143	177992	1	AT2G18570	na	UDP-Glycosyltransferase superfamily protein;(source:Araport11)				1.0E+00	1.8E-02	0.00	23.67
	SEX	Locus_73742_Transcript_4_6_Confidence_0.100_Length_280	61384	31950	32228	1	AT1G49920	na	MuDR family transposase;(source:Araport11)				1.0E+00	9.6E-01	1.00	0.00
	APO	Locus_2_Transcript_274858_835163_Confidence_0.000_Length_561	61386	77700	78346	2	AT1G52320	na	kinesin-like protein;(source:Araport11)				1.0E+00	7.1E-01	0.00	5.00
	Nodiff	Locus_16073_Transcript_1_1_Confidence_0.000_Length_260	61386	78518	78737	2	AT1G52320	na	kinesin-like protein;(source:Araport11)				1.0E+00	9.7E-01	1.00	0.00
	Nodiff	Locus_92309_Transcript_1_1_Confidence_0.889_Length_466	61386	126296	126912	2	AT5G11560	na					1.0E+00	9.6E-01	4.33	0.67
	SEX	Locus_2_Transcript_685023_835163_Confidence_0.000_Length_389	61386	126897	127282	2	AT5G11560	na	catalytics;(source:Araport11)				1.0E+00	8.7E-01	3.00	0.00
	APO	Locus_2_Transcript_689006_835163_Confidence_0.000_Length_608	61386	108466	108592	1	AT4G24740	AFC2	FUS3-complementing gene 2				1.0E+00	2.9E-02	0.00	19.67
	APO	Locus_24212_Transcript_10_11_Confidence_0.235_Length_443	61387	3502	3944	1	AT5G49610	na	F-box family protein;(source:Araport11)				1.0E+00	1.5E-01	0.00	16.67
	APO	Locus_2_Transcript_158219_835163_Confidence_0.000_Length_213	61393	8590	8802	2	na	na					1.0E+00	9.6E-01	0.00	1.33
	Nodiff	Locus_2_Transcript_158216_835163_Confidence_0.000_Length_468	61393	8777	9332	2	na	na					1.0E+00	8.8E-01	4.67	0.00
	APO	Locus_2_Transcript_407083_835163_Confidence_0.000_Length_1117	61408	30334	31570	3	AT2G33680	na	Tetratricopeptide repeat (TPR)-like superfamily protein;(source:Araport11)				1.0E+00	8.8E-03	0.00	23.00
	Nodiff	Locus_2_Transcript_407105_835163_Confidence_0.000_Length_1414	61408	31321	32733	3	AT2G33680	na	Tetratricopeptide repeat (TPR)-like superfamily protein;(source:Araport11)				1.0E+00	9.6E-01	219.33	136.33
	Nodiff	Locus_9036_Transcript_5_23_Confidence_0.375_Length_505	61408	24247	24912	3	AT2G33680	na	Tetratricopeptide repeat (TPR)-like superfamily protein;(source:Araport11)				1.0E+00	9.6E-01	4.33	9.33
	APO	Locus_17063_Transcript_1_1_Confidence_0.000_Length_459	61410	228874	230195	2	AT5G08290	YLS8	YELLOW-LEAF-SPECIFIC GENE 8				1.0E+00	7.5E-01	0.00	4.33
	Nodiff	Locus_90986_Transcript_1_1_Confidence_0.000_Length_213	61410	229198	229410	2	AT5G08290	YLS8	YELLOW-LEAF-SPECIFIC GENE 8				1.0E+00	1.0E+00	1.33	1.00
	APO	Locus_2_Transcript_800384_835163_Confidence_0.000_Length_567	61415	16404	16788	1	na	na					1.0E+00	1.6E-01	0.00	10.33
	APO	Locus_48988_Transcript_3_4_Confidence_0.667_Length_509	61417	133501	133981	1	AT1G46264	AT-HSFB4					1.0E+00	7.8E-01	0.00	3.33
	APO	Locus_7704_Transcript_3_91_Confidence_0.041_Length_509	61418	96400	104046	1	AT1G56420	na	antigenic heat-stable protein;(source:Araport11)				1.0E+00	5.3E-01	0.00	5.67
	APO	Locus_8113_Transcript_4_4_Confidence_0.143_Length_382	61422	80161	80518	2	na	na					1.0E+00	7.3E-01	0.00	3.67
	Nodiff	Locus_67719_Transcript_1_1_Confidence_0.000_Length_435	61422	79985	80417	2	na	na					1.0E+00	9.7E-01	3.67	1.00
	APO	Locus_2_Transcript_406462_835163_Confidence_0.000_Length_1270	61429	222496	223957	4	AT4G20520	na	RNA binding / RNA-directed DNA polymerase;(source:Araport11)				1.0E+00	1.0E-02	0.00	21.67
	Nodiff	Locus_2_Transcript_551516_835163_Confidence_0.000_Length_1787	61429	222970	225068	4	AT4G20520	na	RNA binding / RNA-directed DNA polymerase;(source:Araport11)				1.0E+00	9.5E-01	178.67	68.33
	Nodiff	Locus_2_Transcript_551522_835163_Confidence_0.000_Length_365	61429	222970	223646	4	AT4G20520	na	RNA binding / RNA-directed DNA polymerase;(source:Araport11)				1.0E+00	1.0E+00	0.00	0.00
	Nodiff	Locus_2_Transcript_551571_835163_Confidence_0.000_Length_1274	61429	222970	223992	4	AT4G20520	na	RNA binding / RNA-directed DNA polymerase;(source:Araport11)				1.0E+00	7.5E-01	418.67	134.67
	APO	Locus_36649_Transcript_1_1_Confidence_0.000_Length_512	61429	174821	175338	1	na	na					1.0E+00	7.8E-01	0.00	4.33
	SEX	Locus_63063_Transcript_1_1_Confidence_0.000_Length_357	61432	14517	14873	1	AT4G35820	na	2-oxoglutarate (2OG) and Fe(II)-dependent oxygenase superfamily protein;(source:Araport11)				1.0E+00	7.5E-01	4.67	0.00
	APO	Locus_2_Transcript_206198_835163_Confidence_0.000_Length_939	61433	36023	42433	3	AT3G08910	na	DNAJ heat shock family protein;(source:Araport11)				1.0E+00	9.4E-02	0.00	17.00
	Nodiff	Locus_2_Transcript_710804_835163_Confidence_0.000_Length_863	61433	35887	37345	3	AT3G08910	na	DNAJ heat shock family protein;(source:Araport11)				1.0E+00	9.6E-01	163.33	211.33
	Nodiff	Locus_2_Transcript_710889_835163_Confidence_0.000_Length_473	61433	35425	35958	3	AT3G08910	na	DNAJ heat shock family protein;(source:Araport11)				1.0E+00	9.0E-01	1.00	6.00
	Nodiff	Locus_2_Transcript_44689_835163_Confidence_0.000_Length_1271	61434	50215	51485	2	AT2G18940	na	Tetratricopeptide repeat (TPR)-like superfamily protein;(source:Araport11)				1.0E+00	1.0E+00	244.00	233.67
	SEX	Locus_32516_Transcript_3_5_Confidence_0.400_Length_406	61434	49415	49820	2	AT2G18940	na	Tetratricopeptide repeat (TPR)-like superfamily protein;(source:Araport11)				1.0E+00	4.5E-01	8.00	0.00
	APO	Locus_2_Transcript_673478_835163_Confidence_0.000_Length_432	61435	98025	98457	1	AT4G38180	FRS5	FAR1-related sequence 5				1.0E+00	8.4E-01	0.00	3.00
	APO	Locus_86245_Transcript_1_1_Confidence_0.333_Length_451	61436	156613	157066	1	na	na					1.0E+00	4.5E-01	0.00	7.00
	APO	Locus_93159_Transcript_1_1_Confidence_0.333_Length_364	61436	291721	292084	2	AT4G35280	DAZ2	DUO1-ACTIVATED ZINC FINGER 2	gametogenesis	gamete		1.0E+00	9.2E-01	0.00	2.00
	Nodiff	Locus_8413_Transcript_1_1_Confidence_0.333_Length_670	61436	291028	291697	2	AT4G35280	DAZ2	DUO1-ACTIVATED ZINC FINGER 2	gametogenesis	gamete		1.0E+00	1.0E+00	2.33	1.67
	APO	Locus_11759_Transcript_1_2_Confidence_0.333_Length_902	61437	294968	295501	5	AT3G58610	na	ketol-acid reductoisomerase;(source:Araport11)				1.0E+00	1.4E-01	0.00	12.00
	Nodiff	Locus_2_Transcript_440470_835163_Confidence_0.000_Length_404	61437	295107	295554	5	AT3G58610	na	ketol-acid reductoisomerase;(source:Araport11)				1.0E+00	8.3E-01	437.67	744.00
	Nodiff	Locus_2_Transcript_488182_835163_Confidence_0.000_Length_2116	61437	294857	295831	5	AT3G58610	na	ketol-acid reductoisomerase;(source:Araport11)				1.0E+00	4.9E-01	7066.00	3648.33
	Nodiff	Locus_2_Transcript_488183_835163_Confidence_0.000_Length_1242	61437	294857	295831	5	AT3G58610	na	ketol-acid reductoisomerase;(source:Araport11)				1.0E+00	9.2E-01	119.33	58.00
	Nodiff	Locus_2_Transcript_488232_835163_Confidence_0.000_Length_1501	61437	295661	297099	5	AT3G58610	na	ketol-acid reductoisomerase;(source:Araport11)				1.0E+00	1.0E+00	332.67	262.33
	Nodiff	Locus_14184_Transcript_10_14_Confidence_0.062_Length_961	61438	151557	152516	2	AT2G01050	na	zinc ion binding / nucleic acid binding protein;(source:Araport11)				1.0E+00	9.7E-01	10.00	4.67
	SEX	Locus_14184_Transcript_13_14_Confidence_0.062_Length_969	61438	151714	152446	2	AT2G01050	na	zinc ion binding / nucleic acid binding protein;(source:Araport11)				1.0E+00	1.0E-02	37.00	0.00
	SEX	Locus_57459_Transcript_1_1_Confidence_0.000_Length_569	61441	11866	12433	1	na	na					1.0E+00	6.2E-01	6.33	0.00
	APO	Locus_7178_Transcript_23_28_Confidence_0.182_Length_633	61441	80837	82279	2	AT5G66070	ATARRE					1.0E+00	5.9E-02	0.00	21.67
	Nodiff	Locus_7178_Transcript_18_28_Confidence_0.197_Length_791	61441	68953	80751	2	AT5G66070	ATARRE					1.0E+00	1.0E+00	2.67	1.67
	APO	Locus_2_Transcript_723971_835163_Confidence_0.000_Length_517	61443	279394	279644	2	AT5G62030	na	diphthamide synthesis DPH2 family protein;(source:Araport11)				1.0E+00	9.0E-01	0.00	2.00
	Nodiff	Locus_2_Transcript_311284_835163_Confidence_0.000_Length_867	61443	279584	280450	2	AT5G62030	na	diphthamide synthesis DPH2 family protein;(source:Araport11)				1.0E+00	9.7E-01	436.67	471.00
	APO	Locus_24733_Transcript_1_1_Confidence_0.000_Length_982	61445	44638	45905	4	AT4G28190	ULT	ULTRAPETALA			Histone modification	1.0E+00	2.0E-01	0.00	12.67
	Nodiff	Locus_2649_Transcript_58_99_Confidence_0.042_Length_767	61445	44639	46170	4	AT4G28190	ULT	ULTRAPETALA			Histone modification	1.0E+00	1.0E+00	158.67	161.00
	Nodiff	Locus_2649_Transcript_94_99_Confidence_0.083_Length_1463	61445	44752	46233	4	AT4G28190	ULT	ULTRAPETALA			Histone modification	1.0E+00	8.3E-01	2477.00	3386.67
	Nodiff	Locus_2649_Transcript_97_99_Confidence_0.026_Length_678	61445	43207	44865	4	AT4G28190	ULT	ULTRAPETALA			Histone modification	1.0E+00	1.0E+00	0.33	0.33
	APO	Locus_77038_Transcript_6_6_Confidence_0.214_Length_452	61447	67946	68812	1	na	na					6.0E-05	3.2E-07	0.00	182.67
	APO	Locus_1606_Transcript_90_108_Confidence_0.053_Length_653	61452	17217	17330	1	AT4G34440	AtPERK5	proline-rich extensin-like receptor kinase 5				1.0E+00	9.7E-02	0.00	16.33
	APO	Locus_2_Transcript_582976_835163_Confidence_0.000_Length_561	61452	17244	17330	5	AT3G24550	ATPERK1	proline-rich extensin-like receptor kinase 1				1.0E+00	6.5E-01	0.00	6.67
	Nodiff	Locus_2_Transcript_582977_835163_Confidence_0.000_Length_384	61452	17244	17688	5	AT3G24550	ATPERK1	proline-rich extensin-like receptor kinase 1				1.0E+00	9.4E-01	0.00	2.67
	Nodiff	Locus_2_Transcript_582982_835163_Confidence_0.000_Length_430	61452	17244	17330	5	AT3G24550	ATPERK1	proline-rich extensin-like receptor kinase 1				1.0E+00	8.6E-01	0.00	7.00
	Nodiff	Locus_2_Transcript_582985_835163_Confidence_0.000_Length_882	61452	16511	17872	5	AT3G24550	ATPERK1	proline-rich extensin-like receptor kinase 1				1.0E+00	1.5E-01	69.67	2.33
	Nodiff	Locus_1606_Transcript_106_108_Confidence_0.024_Length_876	61452	16885	17031	5	AT3G24550	ATPERK1	proline-rich extensin-like receptor kinase 1				1.0E+00	7.4E-01	0.00	9.67
	APO	Locus_5898_Transcript_22_29_Confidence_0.125_Length_506	61453	238886	238948	1	AT5G16130	na	Ribosomal protein S7e family protein;(source:Araport11)				1.0E+00	8.1E-01	0.00	3.33
	SEX	Locus_72052_Transcript_8_10_Confidence_0.100_Length_343	61454	255118	255460	1	na	na					1.0E+00	8.4E-01	4.00	0.00
	APO	Locus_6671_Transcript_3_5_Confidence_0.138_Length_959	61459	13168	14105	1	AT5G42905	na	Polynucleotidyl transferase, ribonuclease H-like superfamily protein;(source:Araport11)				1.0E+00	1.7E-01	0.00	10.33
	APO	Locus_2_Transcript_212324_835163_Confidence_0.000_Length_530	61462	104319	104937	2	AT1G61900	na	hypothetical protein;(source:Araport11)				1.0E+00	3.2E-03	0.00	26.67
	Nodiff	Locus_2_Transcript_212322_835163_Confidence_0.000_Length_1341	61462	103875	105225	2	AT1G61900	na	hypothetical protein;(source:Araport11)				1.0E+00	9.6E-01	311.33	204.00
	APO	Locus_2_Transcript_241194_835163_Confidence_0.000_Length_631	61462	71012	71168	2	AT4G21890	na	zinc finger MYND domain protein;(source:Araport11)				1.0E+00	6.8E-02	0.00	14.67
	Nodiff	Locus_2_Transcript_765276_835163_Confidence_0.000_Length_1410	61462	69990	71261	2	AT4G21890	na	zinc finger MYND domain protein;(source:Araport11)				1.0E+00	9.6E-01	2201.00	1607.00
	SEX	Locus_41269_Transcript_1_1_Confidence_0.000_Length_395	61465	151877	152271	1	AT3G02260	ASA1	ATTENUATED SHADE AVOIDANCE 1				1.0E+00	9.0E-01	2.67	0.00
	APO	Locus_85582_Transcript_1_2_Confidence_1.000_Length_327	61466	38060	38386	2	AT2G40890	CYP98A3	cytochrome P450, family 98, subfamily A, polypeptide 3				1.0E+00	7.2E-01	0.00	3.67
	Nodiff	Locus_2_Transcript_599552_835163_Confidence_0.000_Length_802	61466	38533	39351	2	AT2G40890	CYP98A3	cytochrome P450, family 98, subfamily A, polypeptide 3				1.0E+00	6.8E-02	660.67	2422.00
	APO	Locus_2_Transcript_113706_835163_Confidence_0.000_Length_407	61467	463487	463861	1	na	na					1.0E+00	2.8E-01	0.00	10.67
	APO	Locus_2_Transcript_417682_835163_Confidence_0.000_Length_886	61467	106285	108004	3	AT3G57030	na	Calcium-dependent phosphotriesterase superfamily protein;(source:Araport11)				1.0E+00	7.8E-01	0.00	3.33
	Nodiff	Locus_2_Transcript_417659_835163_Confidence_0.000_Length_1120	61467	105712	106208	3	AT3G57030	na	Calcium-dependent phosphotriesterase superfamily protein;(source:Araport11)				1.0E+00	9.6E-01	148.33	199.33
	Nodiff	Locus_2_Transcript_417668_835163_Confidence_0.000_Length_830	61467	106295	108186	3	AT3G57030	na	Calcium-dependent phosphotriesterase superfamily protein;(source:Araport11)				1.0E+00	7.6E-01	0.67	7.33
	APO	Locus_11239_Transcript_4_5_Confidence_0.286_Length_535	61470	72444	72631	5	AT1G51200	na					1.0E+00	3.4E-01	0.00	10.00
	Nodiff	Locus_2_Transcript_29038_835163_Confidence_0.000_Length_488	61470	71309	72511	5	AT1G51200	na					1.0E+00	2.9E-01	706.00	1354.67
	Nodiff	Locus_2_Transcript_29045_835163_Confidence_0.000_Length_541	61470	72585	73120	5	AT1G51200	na					1.0E+00	9.6E-01	2963.67	3630.33
	Nodiff	Locus_2_Transcript_29070_835163_Confidence_0.000_Length_706	61470	72192	72638	5	AT1G51200	na					1.0E+00	9.4E-01	0.00	2.67
	Nodiff	Locus_2_Transcript_466538_835163_Confidence_0.000_Length_400	61470	72154	72237	5	AT1G51200	na					1.0E+00	9.9E-01	0.67	2.33
	APO	Locus_2_Transcript_708466_835163_Confidence_0.000_Length_295	61470	65584	65824	4	AT3G12170	na					1.0E+00	8.6E-01	0.00	2.67
	Nodiff	Locus_2_Transcript_142848_835163_Confidence_0.000_Length_283	61470	65637	65824	4	AT3G12170	na					1.0E+00	9.6E-01	2.33	6.67
	Nodiff	Locus_2_Transcript_142854_835163_Confidence_0.000_Length_372	61470	65232	65831	4	AT3G12170	na					1.0E+00	1.0E+00	2552.00	2293.00
	Nodiff	Locus_2_Transcript_708472_835163_Confidence_0.000_Length_760	61470	65949	66414	4	AT3G12170	na					1.0E+00	9.6E-01	654.33	780.67
	SEX	Locus_2_Transcript_108268_835163_Confidence_0.000_Length_439	61481	25021	25228	1	AT4G24840	CONSERVED OLIGOMERIC GOLGI COMPLEX 2 (COG2)	oligomeric golgi complex subunit-like protein;(source:Araport11)				1.0E+00	9.5E-01	1.67	0.00
	APO	Locus_2_Transcript_604102_835163_Confidence_0.000_Length_352	61481	88580	88858	2	AT5G63380	na	Encodes a peroxisomal protein involved in the activation of fatty acids through esterification with CoA. At5g63380 preferentially activates fatty acids with increased chain length (C9:0 to C8:0) and thus shares characteristics with long-chain fatty acyl-CoA synthases. Also able to catalyze the conversion of OPDA to its CoA ester and is therefore thought to be involved in the peroxisomal &#946;-ox…				1.0E+00	4.3E-03	0.00	27.00
	Nodiff	Locus_2_Transcript_604133_835163_Confidence_0.000_Length_1196	61481	88083	88823	2	AT5G63380	na	Encodes a peroxisomal protein involved in the activation of fatty acids through esterification with CoA. At5g63380 preferentially activates fatty acids with increased chain length (C9:0 to C8:0) and thus shares characteristics with long-chain fatty acyl-CoA synthases. Also able to catalyze the conversion of OPDA to its CoA ester and is therefore thought to be involved in the peroxisomal &#946;-ox…				1.0E+00	1.0E+00	319.00	292.00
	APO	Locus_2_Transcript_604103_835163_Confidence_0.000_Length_323	61481	88605	88858	1	AT5G63380	na	Encodes a peroxisomal protein involved in the activation of fatty acids through esterification with CoA. At5g63380 preferentially activates fatty acids with increased chain length (C9:0 to C8:0) and thus shares characteristics with long-chain fatty acyl-CoA synthases. Also able to catalyze the conversion of OPDA to its CoA ester and is therefore thought to be involved in the peroxisomal &#946;-ox…				1.0E+00	2.7E-03	0.00	30.67
	SEX	Locus_84395_Transcript_4_4_Confidence_0.267_Length_268	61482	134249	134516	1	AT2G46620	na	P-loop containing nucleoside triphosphate hydrolases superfamily protein;(source:Araport11)				1.0E+00	7.2E-01	5.33	0.00
	APO	Locus_2_Transcript_210785_835163_Confidence_0.000_Length_759	61490	10570	11236	3	AT5G23860	TUB8	tubulin beta 8				1.7E-01	3.5E-04	0.00	40.33
	Nodiff	Locus_2_Transcript_210779_835163_Confidence_0.000_Length_701	61490	10570	11372	3	AT5G23860	TUB8	tubulin beta 8				1.0E+00	1.0E+00	2527.00	2262.67
	Nodiff	Locus_2_Transcript_210790_835163_Confidence_0.000_Length_1115	61490	10276	11494	3	AT5G23860	TUB8	tubulin beta 8				1.0E+00	9.8E-01	18757.00	19199.67
	APO	Locus_2_Transcript_348141_835163_Confidence_0.000_Length_593	61490	12540	12915	3	AT5G23860	TUB8	tubulin beta 8				1.0E+00	7.3E-01	0.00	4.67
	Nodiff	Locus_2_Transcript_447387_835163_Confidence_0.000_Length_215	61490	12163	12361	3	AT5G23860	TUB8	tubulin beta 8				1.0E+00	1.0E+00	0.33	0.33
	UP	Locus_2_Transcript_348144_835163_Confidence_0.000_Length_985	61490	12511	12915	3	AT5G23860	TUB8	tubulin beta 8				1.0E+00	3.2E-03	1.33	45.67
	APO	Locus_19811_Transcript_1_1_Confidence_0.000_Length_933	61493	348651	349356	1	AT1G43760	na	DNAse I-like superfamily protein;(source:Araport11)				1.0E+00	1.4E-01	0.00	11.33
	APO	Locus_589_Transcript_118_125_Confidence_0.048_Length_574	61493	172382	172778	1	AT4G29090	na	Ribonuclease H-like superfamily protein;(source:Araport11)				1.0E+00	9.7E-02	0.00	12.00
	APO	Locus_10185_Transcript_1_1_Confidence_0.000_Length_1041	61494	46007	46437	1	AT3G20580	COBL10	COBRA-like protein 10 precursor				1.0E+00	1.4E-01	0.00	11.00
	APO	Locus_20761_Transcript_1_1_Confidence_0.000_Length_677	61494	69720	70395	1	AT5G36228	na	nucleic acid binding / zinc ion binding protein;(source:Araport11)				1.0E+00	6.8E-01	0.00	4.33
	APO	Locus_13738_Transcript_12_13_Confidence_0.333_Length_476	61496	25578	26053	3	AT5G40720	na	C3H4 type zinc finger protein (DUF23);(source:Araport11)				1.0E+00	6.1E-01	0.00	5.00
	Nodiff	Locus_13738_Transcript_8_13_Confidence_0.600_Length_518	61496	25578	26098	3	AT5G40720	na	C3H4 type zinc finger protein (DUF23);(source:Araport11)				1.0E+00	9.6E-01	2.33	6.67
	Nodiff	Locus_48083_Transcript_5_8_Confidence_0.778_Length_1236	61496	24088	25242	3	AT5G40720	na	C3H4 type zinc finger protein (DUF23);(source:Araport11)				1.0E+00	8.9E-01	63.67	25.33
	APO	Locus_48904_Transcript_1_3_Confidence_0.724_Length_289	61497	27623	27872	1	AT2G31490	na	neuronal acetylcholine receptor subunit alpha-5;(source:Araport11)				1.0E+00	8.2E-01	0.00	2.67
	APO	Locus_2_Transcript_150100_835163_Confidence_0.000_Length_367	61500	11551	11670	1	AT1G53120	na	RNA-binding S4 domain-containing protein;(source:Araport11)				1.0E+00	6.2E-01	0.00	5.67
	SEX	Locus_12846_Transcript_11_35_Confidence_0.037_Length_283	61505	44546	44632	1	AT3G42170	DAYSLEEPER	DAYSLEEPER				1.0E+00	2.0E-01	11.00	0.00
	APO	Locus_14604_Transcript_11_19_Confidence_0.353_Length_1043	61508	31664	154273	1	AT1G51960	IQD27	IQ-domain 27				1.0E+00	3.7E-01	0.00	7.00
	APO	Locus_12965_Transcript_1_2_Confidence_0.333_Length_467	61516	121379	121845	2	AT2G13980	na	Polynucleotidyl transferase, ribonuclease H-like superfamily protein;(source:Araport11)				1.0E+00	6.6E-01	0.00	4.67
	Nodiff	Locus_12965_Transcript_2_2_Confidence_0.000_Length_468	61516	121377	121845	2	AT2G13980	na	Polynucleotidyl transferase, ribonuclease H-like superfamily protein;(source:Araport11)				1.0E+00	1.0E+00	1.00	1.00
	APO	Locus_2_Transcript_184612_835163_Confidence_0.000_Length_609	61516	125048	126170	3	AT3G15760	na	cytochrome P450 family protein;(source:Araport11)				1.0E+00	2.7E-01	0.00	9.33
	Nodiff	Locus_2_Transcript_278958_835163_Confidence_0.000_Length_732	61516	125462	126051	3	AT3G15760	na	cytochrome P450 family protein;(source:Araport11)				1.0E+00	5.0E-01	241.33	512.67
	Nodiff	Locus_2_Transcript_278964_835163_Confidence_0.000_Length_386	61516	125958	127102	3	AT3G15760	na	cytochrome P450 family protein;(source:Araport11)				1.0E+00	2.9E-01	39.33	116.00
	SEX	Locus_2_Transcript_245546_835163_Confidence_0.000_Length_311	61518	51023	51408	1	AT1G01300	na	Eukaryotic aspartyl protease family protein;(source:Araport11)				1.0E+00	6.3E-01	5.67	0.00
	APO	Locus_22004_Transcript_9_9_Confidence_0.000_Length_526	61518	6366	6891	1	AT1G01320	REDUCED CHLOROPLAST COVERAGE (REC1)	Encodes REDUCED CHLOROPLAST COVERAGE 1 (REC1). Located in the nucleus and cytosol. Contributes to establishing the size of the chloroplast compartment.				1.0E+00	6.8E-01	0.00	5.67
	Nodiff	Locus_550_Transcript_40_40_Confidence_0.000_Length_1080	61524	2461	3543	3	AT2G17510	EMB2763	EMBRYO DEFECTIVE 2763	embryo defective phenotype			1.0E+00	1.0E+00	6.33	4.67
	Nodiff	Locus_40318_Transcript_4_4_Confidence_0.200_Length_310	61524	4800	5105	3	AT2G17510	EMB2763	EMBRYO DEFECTIVE 2763	embryo defective phenotype			1.0E+00	9.6E-01	1.33	0.00
	SEX	Locus_40318_Transcript_1_4_Confidence_0.400_Length_415	61524	4392	4806	3	AT2G17510	EMB2763	EMBRYO DEFECTIVE 2763	embryo defective phenotype			1.0E+00	8.9E-01	3.33	0.00
	APO	Locus_2_Transcript_667526_835163_Confidence_0.000_Length_589	61529	116319	116907	2	AT3G51140	na	DnaJ (DUF3353);(source:Araport11)				1.0E+00	2.2E-02	0.00	25.33
	Nodiff	Locus_2_Transcript_667559_835163_Confidence_0.000_Length_1593	61529	116319	117700	2	AT3G51140	na	DnaJ (DUF3353);(source:Araport11)				1.0E+00	1.0E+00	4063.00	3873.33
	APO	Locus_25168_Transcript_1_1_Confidence_0.000_Length_334	61529	88543	88876	1	na	na					1.0E+00	9.4E-01	0.00	1.67
	SEX	Locus_4687_Transcript_43_67_Confidence_0.040_Length_812	61529	128709	129600	1	AT2G18090	na	PHD finger family protein / SWIB complex BAF60b domain-containing protein / GYF domain-containing protein;(source:Araport11)				1.0E+00	5.2E-01	8.00	0.00
	APO	Locus_2_Transcript_532477_835163_Confidence_0.000_Length_691	61531	108438	109129	1	na	na					1.4E-10	2.0E-12	0.00	435.67
	APO	Locus_919_Transcript_12_23_Confidence_0.100_Length_461	61534	261331	261389	1	AT5G64790	na	O-Glycosyl hydrolases family 17 protein;(source:Araport11)				1.0E+00	6.5E-01	0.00	5.33
	SEX	Locus_10380_Transcript_14_15_Confidence_0.081_Length_366	61538	79929	80294	1	AT5G59700	na	Protein kinase superfamily protein;(source:Araport11)				1.0E+00	5.5E-01	6.33	0.00
	APO	Locus_15032_Transcript_46_58_Confidence_0.105_Length_663	61538	309257	309920	2	AT5G59820	AtZAT12					6.2E-01	1.1E-03	0.00	70.67
	Nodiff	Locus_37422_Transcript_3_8_Confidence_0.316_Length_344	61538	310279	310608	2	AT5G59820	AtZAT12					1.0E+00	9.5E-01	7.67	1.33
	SEX	Locus_74537_Transcript_2_2_Confidence_0.000_Length_574	61538	204498	204843	1	AT5G02600	NAKR1	SODIUM POTASSIUM ROOT DEFECTIVE 1				1.0E+00	2.2E-01	10.67	0.00
	SEX	Locus_91011_Transcript_1_2_Confidence_0.333_Length_367	61540	150564	150929	1	AT5G50150	LORD OF THE RINGS 1 (LOTR1)	LOTR1 protein has an unknown function. It contains both DUF4409 and DUF239 domains. Loss of function mutations show defects in formation of the Casparian band- which is correlated with mis localization of CASP1.				3.3E-03	1.1E-05	119.67	0.00
	APO	Locus_16536_Transcript_4_5_Confidence_0.500_Length_249	61543	26404	26653	1	na	na					1.0E+00	7.7E-01	0.00	3.33
	SEX	Locus_21943_Transcript_3_7_Confidence_0.000_Length_475	61543	98295	99681	1	AT3G02310	AGL4	AGAMOUS-like 4				1.0E+00	4.9E-01	7.67	0.00
	APO	Locus_2_Transcript_421730_835163_Confidence_0.000_Length_837	61546	78198	79033	2	AT1G47270	AtTLP6	tubby like protein 6	gametogenesis			1.0E+00	9.5E-02	0.00	15.67
	Nodiff	Locus_811_Transcript_213_263_Confidence_0.122_Length_1340	61546	77681	79170	2	AT1G47270	AtTLP6	tubby like protein 6	gametogenesis			1.0E+00	9.2E-01	506.00	282.67
	APO	Locus_23050_Transcript_3_4_Confidence_0.400_Length_710	61548	61768	62474	1	AT2G23770	LYK4	LysM-containing receptor-like kinase 4				1.0E+00	3.8E-01	0.00	9.33
	Nodiff	Locus_7527_Transcript_13_23_Confidence_0.098_Length_375	61548	49082	49473	4	AT5G13210	na	Uncharacterized conserved protein UCP015417, vWA;(source:Araport11)				1.0E+00	9.9E-01	0.00	0.67
[truncated: 1,029 more rows]

## Sheet: Table S5
	Table S5. Annotation and expression of genes located into the HAPPY (Hypericum APOSPORY) locus. For each contig ID and annotated locus, the table reports on the gene name, gene coordinates (locus start | end) and the ID of associated transcript variants. Genes annotated in the BAC clone HM061166 are indicated by using the bac ID followed by the gene name and percentage sequence identity with the …
[truncated: 66 more rows]

[truncated: 7 more sheets: Table S6, Table S7, Table S8, Table S9, Table S10, Table S11, Table S12]
